# Supplementary material for: Characterization of UDP-glycosyltransferase family members reveals how major flavonoid glycoside accumulates in the roots of Scutellaria baicalensis
Source: BMC Genomics. 2022 Mar 2;23:169. doi: 10.1186/s12864-022-08391-1 (PMC8888134; doi:10.1186/s12864-022-08391-1)
Supplement: Supplementary file 1 — Additional file 1: Table S1. Flavonoid glycosides detected in the root metabolome. Table S2. Sequences of UGT genes identified from S. baicalensis genome. Table S3. The list of enzyme names, gene locus, and their subfamilies of predicted 7-O glycosyltransferases in S. baicalensis. Table S4. Primers used for the cloning of SbUGT and SbUGAT genes. [file 12864_2022_8391_MOESM1_ESM.xlsx]

## Sheet: Table S1
Table S1. Flavonoid glycosides detected in the root metabolome
Compounds	Q1 (Da)	Q3 (Da)	Molecular Weight (Da)	Formula	Ionization model	Class I	Class II	CAS	Level	R1	R2	R3	YR1	YR2	YR3	mix01	mix02	mix03	mix average	cpd_ID	kegg_map
Baicalin	447.09	271.07	446.068	C21H18O11	[M+H]+	Flavonoids	Flavonoid	21967-41-9	A	185160000	179690000	166820000	218750000	115560000	176240000	164410000	164540000	157360000	1.62103e+08	--	--
Apigenin 5-O-glucoside	433.11	271.01	432.088	C21H20O10	[M+H]+	Flavonoids	Flavonoid	28757-27-9	A	9	9	8860100	44808000	117030000	9	39743000	44947000	38723000	4.11377e+07	--	--
Chrysoeriol O-malonylhexoside	549.1	301.4	548.094	C25H24O14	[M+H]+	Flavonoids	Flavonoid	-	A	55262000	19100000	17623000	33324000	26721000	52553000	44381000	36538000	32771000	3.78967e+07	--	--
Diosmetin 7-O-galactoside	463.12	301.07	462.096	C22H22O11	[M+H]+	Flavonoids	Flavonoid	-	A	77862000	44759000	35898000	9266600	37028000	22293000	38677000	36904000	33044000	3.62083e+07	--	--
Wogonoside	461.11	285.08	460.099	C26H20O8	[M+H]+	Flavonoids	Flavonoid	-	A	32452000	32873000	18316000	40704000	20606000	24156000	29188000	28464000	26957000	28203000	--	--
Tetahydroxyflavone 7-O-β-D-glucuronide	461.08	285.048	462.062	C21H18O12	[M-H]-	Flavonoids	Flavonoid	-	A	3216100	4073800	2384900	11628000	8635900	12176000	7394700	7831800	8062800	7763100	--	--
Luteolin 7-O-β-D-glucuronide	447.1	285.042	448.082	C21H20O11	[M-H]-	Flavonoids	Flavonoid	-	B	3208300	4980000	6382900	4893800	10335000	9867800	7390400	7368600	7571400	7.44347e+06	--	--
Oroxylin A 7-O-glucuronide	461.11	285.082	460.1	C22H20O11	[M+H]+	Flavonoids	Flavonoid	-	A	10019000	9505200	6785300	8858100	4961000	2579300	7763300	7322600	6983100	7.35633e+06	--	--
Luteolin 7-O-glucoside (Cynaroside)	449.1	287.2	448.082	C21H20O11	[M+H]+	Flavonoids	Flavonoid	5373-11-5	A	2996300	4775100	6810700	5498000	16428000	14150000	6388800	7109100	7406000	6.96797e+06	C03951	ko00944
Chrysin 7-O-glucuronide	431.1	255.068	430.089	C21H18O10	[M+H]+	Flavonoids	Flavonoid	-	A	5649900	7947600	5965400	11167000	4591900	6097500	6351100	6085000	5165600	5.86723e+06	--	--
Apigenin 7-O-glucoside (Cosmosiin)	431.1	269.1	432.088	C21H20O10	[M-H]-	Flavonoids	Flavonoid	578-74-5	A	281430	173460	340660	5438800	9745300	129010	4671200	4910600	4372500	4.65143e+06	C04608	ko00944
viscidulin Ⅲ 2-O-β-D-glucoplyranoside	493.13	331.083	492.127	C23H24O12	[M+H]+	Flavonoids	Flavonoid	-	A	4242400	883040	8935300	2252900	5840900	3006200	3974200	3833600	3611700	3806500	--	--
Scutellarin	463.08	287.05	462.062	C21H18O12	[M+H]+	Flavonoids	Flavonoid	27740-01-8	A	1319400	2000200	1413800	6121000	5962900	7908800	2705300	3164700	3598900	3156300	--	--
Luteolin 7-O-glucuronide	463.09	287.057	462.062	C21H18O12	[M+H]+	Flavonoids	Flavonoid	29741-10-4	A	1538300	2003900	1177100	6057800	5716900	7661100	2733700	2974400	3136700	2.94827e+06	--	--
5, 7-dihydroxy-2-methoxyflavone 7-O-glucuronide	463.09	287.058	462.079	C21H18O12	[M+H]+	Flavonoids	Flavonoid	-	A	1511700	1852700	1227000	6006900	5663800	7281900	2746700	3097400	2975400	2.93983e+06	--	--
5, 7-dihydroxy-6, 8-dimethoxyflavone 7-O-glucoside	491.12	315.087	490.111	C23H22O12	[M+H]+	Flavonoids	Flavonoid	-	A	5555100	2626700	1978900	3447900	1892100	2443700	2979400	2750100	2564300	2764600	--	--
Chrysoeriol 7-O-[β-D-glucuronopyranosyl-(1→2)-O-β-D-glucuronopyranoside]	653.1	301.1	652.1	C28H28O18	[M+H]+	Flavonoids	Flavonoid	-	A	3950700	2843200	1356200	2779400	1285700	3217200	2653900	2387900	2321400	2454400	--	--
Rhoifolin	579.17	271.07	578.137	C27H30O14	[M+H]+	Flavonoids	Flavonoid	17306-46-6	B	4376300	2303800	2942100	1267800	2296000	1369300	2919300	2314600	1938400	2.39077e+06	--	--
Diosmetin 7-O-glucuronide	477.1	301.07	476.076	C22H20O12	[M+H]+	Flavonoids	Flavonoid	35110-20-4	A	3316800	3376900	1506700	1718100	1278500	1524900	1714600	1727600	1598200	1.68013e+06	--	--
Apigenin 7-O-(6'-O-acetyl)-β-D-glucoside	475.12	271.06	474.096	C23H22O11	[M+H]+	Flavonoids	Flavonoid	-	A	1625400	1098300	749790	1628900	753330	2163700	1483100	1403700	1206900	1.36457e+06	--	--
Diosmetin 7-O-(6'-O-malonyl)-β-D-glucoside	549.12	463.12	548.094	C25H24O14	[M+H]+	Flavonoids	Flavonoid	-	B	1305700	1939800	2671400	38126	105220	262570	1194600	1024000	877770	1.03212e+06	--	--
Acacetin O-glucuronic acid	459.1	255.2	460.082	C22H20O11	[M-H]-	Flavonoids	Flavonoid	-	B	501470	576520	368190	1178000	1044900	1140700	907910	983350	910860	934040	--	--
Acacetin 7-O-rutinoside	593.18	447.13	592.152	C28H32O14	[M+H]+	Flavonoids	Flavonoid	480-36-4	B	282420	387520	187210	708450	432860	941190	588620	642470	555210	595433	--	--
Scuteamoenoside	465.11	285.077	464.132	C22H24O11	[M+H]+	Flavonoids	Flavonoid	123914-35-2	A	600530	757520	301880	840980	336490	401590	642690	537650	478710	553017	--	--
Chrysoeriol 5-O-hexoside	461.1	299.1	462.096	C22H22O11	[M-H]-	Flavonoids	Flavonoid	-	A	669630	459220	625670	466560	380410	493990	404750	478130	364050	415643	--	--
Luteolin O-sinapoylhexoside	655	207	654.132	C32H30O15	[M+H]+	Flavonoids	Flavonoid	-	B	159700	94687	208010	52499	1167300	409690	418180	454740	302080	391667	--	--
Chrysoeriol O-hexosyl-O-hexoside	625.1	301.6	624.14	C28H32O16	[M+H]+	Flavonoids	Flavonoid	-	B	1185600	191530	376250	115480	139010	140610	436050	321580	316220	357950	--	--
Chrysoeriol O-glucuronic acid-O-hexoside	639.1	477	638.12	C28H30O17	[M+H]+	Flavonoids	Flavonoid	-	A	1381500	252680	142790	87879	107510	168920	313000	313330	279450	301927	--	--
Luteolin 7, 3'-O-β-D-diglucoside	611.16	449.1	610.126	C27H30O16	[M+H]+	Flavonoids	Flavonoid	257-724-7	B	71879	111870	339040	294520	324870	474410	292660	313100	235660	280473	--	--
Chrysoeriol 7-O-hexoside	461.1	299.2	462.096	C22H22O11	[M-H]-	Flavonoids	Flavonoid	-	A	997120	288380	246240	9	578280	149230	244210	265770	303470	271150	--	--
Luteolin 7-O-β-D-rutinoside	593.17	473.112	594.132	C27H30O15	[M-H]-	Flavonoids	Flavonoid	-	A	71594	39158	86840	98535	232430	131250	118300	112090	109250	113213	--	--
Luteolin 3', 7-O-diglucoside	611.1	449.3	610.126	C27H30O16	[M+H]+	Flavonoids	Flavonoid	52187-80-1	B	37155	32160	105850	142660	181800	210070	102500	117420	112620	110847	--	--
Chrysoeriol 7-O-rutinoside	607.1	299	608.146	C28H32O15	[M-H]-	Flavonoids	Flavonoid	-	B	21793	36177	10793	55714	39177	28300	36321	43809	34681	38270.3	--	--
Kaempferol 7-O-glucosdie	447.09	285.041	448.082	C21H20O11	[M-H]-	Flavonoids	Flavonols	16290-07-6	B	1654300	1205900	3943300	3210400	2858700	3096300	3076900	3584200	2987800	3216300	--	--
Isorhamnetin 3-O-rutinoside	623.1	315.023	624.14	C28H32O16	[M-H]-	Flavonoids	Flavonols	604-80-8	B	201810	313060	346520	897550	1434100	1178900	1087900	1050700	997840	1045480	--	--
Quercetin 3, 7-O-β-D-diglucoside	627.15	465.1	626.12	C27H30O17	[M+H]+	Flavonoids	Flavonols	-	B	227630	495640	712780	465910	1819800	1395300	909080	791650	864390	855040	--	--
Syringetin 3-O-hexoside	509.1	347.2	508.1	C23H24O13	[M+H]+	Flavonoids	Flavonols	-	B	343420	232180	612580	475710	3132300	581830	636430	772740	782420	730530	--	--
6-hydroxykaempferol 6, 7-O-diglucoside	627.2	303.1	626.12	C27H30O17	[M+H]+	Flavonoids	Flavonols	-	B	174590	337210	597350	284370	741500	631560	499340	459190	411000	456510	--	--
Kaempferol 3-O-rutinoside(Nicotiflorin)	593.16	285	594.132	C27H30O15	[M-H]-	Flavonoids	Flavonols	17650-84-9	B	57537	69913	89436	64339	175430	138090	123500	121770	125520	123597	--	--
Kaempferol 3-O-robinobioside(Biorobin)	593.16	285	594.132	C27H30O15	[M-H]-	Flavonoids	Flavonols	17297-56-2	B	44437	65255	97475	90930	166260	135620	104800	126480	129660	120313	--	--
Quercetin 7-O-(6'-O-malonyl)-β-D-glucoside	551.1	303.051	550.074	C24H22O15	[M+H]+	Flavonoids	Flavonols	-	B	214820	113300	57736	73782	127680	73967	132460	121440	83124	112341	--	--
Kaempferol 3-O-glucoside-7-O-rhamnoside	595.16	449.106	594.132	C27H30O15	[M+H]+	Flavonoids	Flavonols	-	B	39721	101250	50191	45315	167160	77841	80902	77064	71939	76635	--	--
6-hydroxykaempferol 3,6-O-diglucoside	627.2	303.1	626.12	C27H30O17	[M+H]+	Flavonoids	Flavonols	-	B	117520	63576	77345	13915	110350	78307	67087	59254	55699	60680	--	--
Isorhamnetin 3-O-β-(2''-O-acetyl-β-D-glucuronide)	533.1	285	534.08	C24H22O14	[M-H]-	Flavonoids	Flavonols	-	B	16191	24866	28974	7607.9	39223	15182	41146	35062	25103	33770.3	--	--
Hyperin	463.1	300	464.076	C21H20O12	[M-H]-	Flavonoids	Flavonols	482-36-0	B	23960	32948	31053	16875	55296	22263	27764	34805	22090	28219.7	--	--
Isorhamnetin O-acetyl-hexoside	519.1	314.2	520.1	C24H24O13	[M-H]-	Flavonoids	Flavonols	-	B	21178	23992	24814	13778	38300	12015	25519	28586	24632	26245.7	--	--
Kaempferide 3-O-β-D-glucuronide	475.1	300	476.076	C22H20O12	[M-H]-	Flavonoids	Flavonols	-	B	30846	29275	26728	4443.5	25722	2007.3	16834	14413	16415	15887.3	--	--
Eriodictyol 7-O-glucoside	451	289	450.096	C21H22O11	[M+H]+	Flavonoids	Dihydroflavone	38965-51-4	B	4680000	7244300	10353000	8713600	23311000	19149000	11550000	11310000	11583000	11481000	--	--
Naringenin 7-O-glucoside	433	271	434.102	C21H22O10	[M-H]-	Flavonoids	Dihydroflavone	529-55-5	B	58222	37930	84073	148320	165960	91052	116840	147080	105730	123217	--	--
Naringin	579.2	459.3	580.152	C27H32O14	[M-H]-	Flavonoids	Dihydroflavone	10236-47-2	B	98313	33768	123720	27432	29320	9	56293	52482	86992	65255.7	C09789	ko00941
Iridin	523.1	346.1	522.114	C24H26O13	[M+H]+	Flavonoids	Isoflavones	491-74-7	A	10091000	6514600	16136000	30801000	47621000	39036000	28350000	26060000	22738000	25716000	C10465	--
Calycosin 7-O-glucoside	447.12	285.07	446.102	C22H22O10	[M+H]+	Flavonoids	Isoflavones	20633-67-4	B	5941400	16170000	11216000	12566000	20847000	23494000	14611000	14112000	13575000	1.40993e+07	--	--
Iristectorin B	493.1	316.1	492.105	C23H24O12	[M+H]+	Flavonoids	Isoflavones	94396-09-5	A	11474000	2548600	25688000	5933900	15108000	7571500	13013000	10567000	9574000	1.10513e+07	--	--
Engeletin	433.12	269.1	434.102	C21H22O10	[M-H]-	Flavonoids	Dihydroflavonol	572-31-6	B	238400	248580	250210	437280	283880	250390	384100	392130	301500	359243	--	--
Malvidin 3-O-galactoside	493	331.08	493.112	C23H25O12	[M]+	Flavonoids	Anthocyanins	30113-37-2	A	196370	675520	1126600	9	49832000	57198000	12839000	14377000	13768000	1.36613e+07	--	--
Malvidin 3-O-glucoside (Oenin)	493.2	331.08	493.112	C23H25O12	[M]+	Flavonoids	Anthocyanins	18470-06-9	A	111000	297030	617060	9	25768000	27904000	7092200	7082900	7279300	7.15147e+06	C12140	ko00942
Cyanidin 3-O-malonylhexoside	535.1	287.055	534.08	C24H22O14	[M+H]+	Flavonoids	Anthocyanins	-	A	1342500	1859100	9	4147000	338370	534900	975830	867990	1017000	953607	--	--
Cyanidin 3-O-glucoside (Kuromanin)	449.1	287.055	449.089	C21H21O11	[M]+	Flavonoids	Anthocyanins	7084-24-4	A	501990	476320	9	3620900	9	9	747020	811550	815690	791420	C08604	ko00942
Malvidin O-hexoside	493.1	330.5	492.105	C23H24O12	[M+H]+	Flavonoids	Anthocyanins	-	A	13702	38563	59889	9	2501100	2984600	710160	758610	707400	725390	--	--
Cyanin chloride	611	287	611.133	C27H31O16	[M]+	Flavonoids	Anthocyanins	2611-67-8	B	65652	135070	433340	303630	1497300	1275600	557530	532830	543210	544523	--	--
Cyanidin 3-O-galactoside	449.1	286.8	448.082	C21H20O11	[M+H]+	Flavonoids	Anthocyanins	27661-36-5	A	106490	124840	910670	388680	9	9	305400	297560	238990	280650	C08647	--
Malvidin 3, 5-diglucoside (Malvin)	655.2	331.08	655.156	C29H35O17	[M]+	Flavonoids	Anthocyanins	16727-30-3	B	9	9	9	9	204480	244490	67702	67693	73242	69545.7	C08718	--
Isoschaftoside	565.2	409.1	564.123	C26H28O14	[M+H]+	Flavonoids	Flavonoid carbonoside	52012-29-0	B	11170000	7146900	9518700	13409000	34843000	18791000	16621000	14963000	14446000	1.53433e+07	--	--
Apigenin 6,8-C-diglucoside	595.2	457.2	594.132	C27H30O15	[M+H]+	Flavonoids	Flavonoid carbonoside	23666-13-9	B	572570	335430	733010	903090	1939600	1072500	978440	852400	904710	911850	--	--
Apigenin C-hexosyl- O-pentoside	565.1	433.3	564.123	C26H28O14	[M+H]+	Flavonoids	Flavonoid carbonoside	-	B	414580	304690	444730	567020	1260500	715980	606160	660430	541300	602630	--	--
8-C-hexosyl-hesperetin-O-hexoside	627.1	465.1	626.155	C28H34O16	[M+H]+	Flavonoids	Flavonoid carbonoside	-	B	125920	214130	347210	182600	899460	803890	417630	412770	389190	406530	--	--
8-C-hexosyl-luteolin-O-pentoside	581.1	419.1	580.117	C26H28O15	[M+H]+	Flavonoids	Flavonoid carbonoside	-	B	395040	246800	1207000	105010	235340	149980	357780	344080	327220	343027	--	--
8-C-hexosyl-apigenin -O-feruloylhexoside	771.2	177.1	770.172	C37H38O18	[M+H]+	Flavonoids	Flavonoid carbonoside	-	B	7246	19362	16848	41839	41938	78681	40465	25221	23923	29869.7	--	--
Schaftoside	565.15	529.14	564.123	C26H28O14	[M+H]+	Flavonoids	Flavonoid carbonoside	51938-32-0	A	23416	15008	22363	19261	81422	32120	19439	23903	19138	20826.7	--	--

## Sheet: Table S2
Table S2. Sequences of UGT genes identified from S. baicalensis genome
Gene locus	ORF sequences	ORF length (bp)	Protein sequences	Protein length (aa)
Sb01g00140	ATGCAGCCTTCAACTGTGTCTCAAGAACCCAAAAATCCCTTTGGTGTTGTTTCGCAGTTGGGTTCTTTTGTTGTCAATAATTGGGGGTTTAATCCAGAAGGGAATTCCACGGTTTTGTCAAGAAGCTTGTATTTTAATGGGAAAAGGGCCAAGGCTGTTGCTTCATTGAGTTTGAGCACGAAAAACGCTGCATTTAGAGGTTGGAGATTAGTGAATCAGTTCAATAGAGCAGTTAGGTTCCACTGTGAGAAAATCCCACTTGGGTTTGGTTCGTTTCGGAGTGATTCTGAGGCGAATAGTGGGTTTAGAGATGATAGAAGTGGGGTTTTGGAAGAGTCTGGTTCCACTAATGGTGTTCGACCAAATGCTCCAAAGAAAGTTTTGATTTTAATGAGTGAT…	1548	MQPSTVSQEPKNPFGVVSQLGSFVVNNWGFNPEGNSTVLSRSLYFNGKRAKAVASLSLSTKNAAFRGWRLVNQFNRAVRFHCEKIPLGFGSFRSDSEANSGFRDDRSGVLEESGSTNGVRPNAPKKVLILMSDTGGGHRASAEAIRTAFNEEFGDEYQVFISDLWTEHTPWPFNQLPKSYNFLVKHGTLWKMTYHGTAPRFVHQSNFAATSVFIAREVANGLMKYQPDIIISVHPLMQHVPLRILRNKGLLEKIIFTTVVTDLSTCHPTWFHKLVTRCYCPSEDVAIRARRAGLQHSQVKIYGLPVRPSFVKPIRPKDELRKHLGMDEYLPAVLLMGGGEGMGPIEATARALGDALYDETHGEPLGQVVVICGRNKKLANKLQSINWKIPVQVKGFVTK…	516
Sb01g00790	ATGCAGCCTTCAACTGTGTCTCAAGAACCCAAAAATCCCTTTGGTGTTGTTTCGCAGTTGGGTTCTTTTGTGGTCAATAATTGGGGGTTTAATCCAGAAGGGAATTCCACGGTTTTGTCAAGAAGCTTGTATTTTAATGGGAAAAGGCCCAAGGCTGTTGCTTCATTGAGTTTGAGCACGAAAAACGCTGCATTTAGAGGTTGGAGATTAGTGAATCAGTTCAATAGAGCAGTTAGGTTCCACTGTGAGAAAATCCCACTTGGGTTTGGTTCGTTTCGGAGTGATTCTGAGGCGAATAGTGGGTTTAGAGATGATAGAAGTGGGGTTTTGGAAGAGTCTGGTTCCACTAATGGTGTTCGACCAAATGCTCCAAAGAAAGTTTTGATTTTAATGAGTGAT…	1548	MQPSTVSQEPKNPFGVVSQLGSFVVNNWGFNPEGNSTVLSRSLYFNGKRPKAVASLSLSTKNAAFRGWRLVNQFNRAVRFHCEKIPLGFGSFRSDSEANSGFRDDRSGVLEESGSTNGVRPNAPKKVLILMSDTGGGHRASAEAIRTAFNEEFGDEYQVFISDLWTEHTPWPFNQLPKSYNFLVKHGTLWKMTYHGTAPRFVHQSNFAATSVFIAREVANGLMKYQPDIIISVHPLMQHVPLRILRNKGLLEKIIFTTVVTDLSTCHPTWFHKLVTRCYCPSEDVAIRARRAGLQHSQVKIYGLPVRPSFVKPIRPKDELRKHLGMDEYLPAVLLMGGGEGMGPIEATARALGDALYDETHGEPLGQVVVICGRNKKLANKLQSINWKIPVQVKGFVTK…	516
Sb01g03800	ATGGATGTGAATGAGCTTTGCAAACACTTATCTTCTTACAACTGCACATCCATTTTCATCATCCCTTCTCATCTTTCCCCCTCCATTCCTTCCAATCTCCACCACCACCCTTTAGTAGAAGTCCTCCAGATTCCGGCATCAGAAGGGCCTAGGCCCGGACCTGGATCCGAGCCTGGGTCCGAACCAACTCAACCCCCCCACCACCAGCTGGGGCTCGGGATTGAGGCATTCCTCTCTGAAAGGTACAAGAATGTTAGACCTGGATGTGTGGTGATGGATGTGATGATGAGCTGGAGCAAAGAGATTTTCAAGAAAGCGAATATACCTGTTGTGTCCTTCTTCACTTCAGGTGCTTGTGCTACTGCTATGGAGTATGCTGCATGGAAAGCACATGTAGAT…	1374	MDVNELCKHLSSYNCTSIFIIPSHLSPSIPSNLHHHPLVEVLQIPASEGPRPGPGSEPGSEPTQPPHHQLGLGIEAFLSERYKNVRPGCVVMDVMMSWSKEIFKKANIPVVSFFTSGACATAMEYAAWKAHVDDMGPNETRILPGVNAGHMSMVVEVEGQGASGPLNRDSHLVGWTRRTGSTALLINTCDDLEGPFLKYLTEQIEKPVFGVGPLLPETYWKLTDSVLHDRDSRPKRESNYSEDEVIQWLDSKPSRSVIYVSFGSEVGPTLEEYDQLADALAESNQSFIWVIQPGAGKPGPPANFFGGKPGLESKEEGYSPHGMEERVGDKGLIIKGWAPQLSILSHPSTGGFLSHCGWNSTVEAIGCGIPILAWPIRGDQFYDAKLVVSHLKVGHMVAS…	458
Sb01g04010	ATGGAAAGTTTTACTGATATCTTGGTGCTACCATTTTTTGGACAAGGCCATCTATTTCCATGTGCAGAGCTTTGCAAACACTTGTCTTCTTACAACTGCACATCCATTTTCATCATCCCTTCTCATCTTTCCCCCTCCATTCCTTCCAATCTCCACCACCACCCTTTAGTAGAAGTCCTCCAGATTCTGGCATCAGAAGGGCCTAGGCCCGGACCTGGATCCGAGCCTGGGTCCGAACCAGCTCAACCCCCCCACCACCAGCTGGGGCTAGAGATTGAGGCATTCCTCTCTGAAAGGTACAAGAATGTTAGACCTGGATGTGTGGTGATGGATGTGATGATGAGCTGGAGCAAAGAGATTTTCAAGAAAGCGAATATACCTGTTGTGTCCTTCTTCACT…	1473	MESFTDILVLPFFGQGHLFPCAELCKHLSSYNCTSIFIIPSHLSPSIPSNLHHHPLVEVLQILASEGPRPGPGSEPGSEPAQPPHHQLGLEIEAFLSERYKNVRPGCVVMDVMMSWSKEIFKKANIPVVSFFTSGACATAMEYAAWKAHVDDMGPNETRILPGLPESMALSFSDLKRRERRPHEHGGGRGGRPGGFGPPKPGQPPRWMDEADGSTALLINTCDDLEGPFLKYLTEQIEKPVFGIGPLLPETYWKLTDSVLHDRDSRPKRESNYSEDEVIQWLDSKPSRSVIYVSFGSEVGPTLEEYDQLADALAESNQSFIWVIQPGAGKPGPPANFFGGKPGLESKEEGYSPHGMEERVGDKGLIIKGWAPQLSILSHPSTGGFLSHCGWNSTVEAIG…	491
Sb01g06180	ATGGGCAGCTTAAGCAATGATCAAGACCATGGTGTTGCTGTCATCACTGTCCCATTTCCAGCACAAGGCCACCTCAACCAGCTCCTCCAGCTGTCGTGCCTCGTCTCCTCGTGCAACATCCCCGTTTATTACATAGGCTCGGGCCTATTCAACCGCCAAGCCAAAGCCCGTATCAACGGATTGAACCCTCAAGATGTCAAGAAAATCCACTTTCATGACATCCCTATTCCATCCTTCGAGTCACCTTGTCCGGACCCCTACTCGACTAACAAGTTCCCCGCCCAGCTCCAGCCGGCCTGGGACGCGTCCTTGAGCATGAGACAGCCTGTGGCTGCATACTTATGCGACATGGCTCAGAAATTCCGAAGAATCATAGTTGTTCATGACCCTATGATGGCC…	1377	MGSLSNDQDHGVAVITVPFPAQGHLNQLLQLSCLVSSCNIPVYYIGSGLFNRQAKARINGLNPQDVKKIHFHDIPIPSFESPCPDPYSTNKFPAQLQPAWDASLSMRQPVAAYLCDMAQKFRRIIVVHDPMMAFVVQEVGSITNAESYAFNCVSAISQLYFACLGKGLPFPVEHPRELPSFEGCITEDVSYLGAMQAEPLKYRDGDLHNTCRLMEAPYLEVLETDKFYGKKSWAIGPILPTKLASDKQHECLEWLDKHEPQSVIYVSFGTTVSLTDDQIKELACGLEKSGVKFLWVLRDADKGDVFDEQVRRAELPQGFEERVKEVGMVVRDWAPQPQILAHASTGAFMSHCGWNSSIESITMGVAMAAWPMHSDQPINSSLIADILKTGLFVRDWTER…	459
Sb01g11070	ATGGCTTCCCAAGTTGATGATCTTCACTTCCTTCTCATCCCTTTGATGTCACAGTCTCATATAATTCCCTTAACAGATTTCGGAAAGCTGCTCGCCCAACGTGGCGTCATCGTATCTATAATCACCACACCCAGTAACTTCATCAGATACAAAGCAACAATCAGACATGCTGTCGATGCTGGCCTAGAAATCCGAATGATCGCCCTCGAATTTCCAGGCCAGGAAGCTGGGTTGCCACCTGGATGTGAAAACATGGATTCTCTAACTTCCATGGATTTGGCCGGGAAGTTTTTCAAAGCATGTGAGATGCTGAAATCTCCTCTTGAGAAGCTGATCCAAAACCTGGATCCAAAGCCGAGTTGCATTGTGTCCACCAATGCCATTCCCTGGACACAACAG…	1464	MASQVDDLHFLLIPLMSQSHIIPLTDFGKLLAQRGVIVSIITTPSNFIRYKATIRHAVDAGLEIRMIALEFPGQEAGLPPGCENMDSLTSMDLAGKFFKACEMLKSPLEKLIQNLDPKPSCIVSTNAIPWTQQVAKKFKIPRYVFETISCFTLLCSHILSQDRVKETLVSDMETFVVPGIPQRIEFTKAQLPGSMIRKPTSNNNTHVERIIDQIKQAQNSARATLVNSFEELEIGYVERYRKERQRLWCIGPVSLCNNKVAELSDRGDKASIDKQYCISWLDSKKQGSVIYACFGSLCQISASQIKEIGLGLESSGFPFVWIIKGSNSSEEVEKWLVDERFEERVEGRGLIIRGWAPQVLILAHPSVGGFLTHCGWNSTLEGVSAGVPMITWPMFAEQF…	488
Sb01g11080	ATGGATCAACTCCACTTTCTTATGCTCCCTTTAATGTCCCATAGTCACATAATCCCCTTAACAAATTTCAGCAGGCTTCTCGCCCTACGTGGCGTTGCAATAACCATCGTAGCCACACCTCTCAATGTCATCAGATACAAAGCAATGATCGACGATTTGAGGGCCCAAAATCTCAAAATCCAGATGATTTCGATAGAATTTCCAGGGCAAGAAGCAGGACTCCCTGTCGGGTGCGAGAATCTTGACACTGTTAATTCCCTGGAATTAATCAGGGAATTTTTCCAGGCTTTTGAGATGCTCCAGGGCCCCCTGGAAAGTCTGATTCAAGAACTGGAACCGAAGCCCGATTGCCTCATTTCCACCAGCTCCATTTCCTGGACACAGCTTGTCGCTGACAGG…	1416	MDQLHFLMLPLMSHSHIIPLTNFSRLLALRGVAITIVATPLNVIRYKAMIDDLRAQNLKIQMISIEFPGQEAGLPVGCENLDTVNSLELIREFFQAFEMLQGPLESLIQELEPKPDCLISTSSISWTQLVADRFNIPRYVFETVSCFTLLCSNKISESSVKESVVSDSEPFLVPGIPHEIEFTKAQLPRTIVKGSKDVVKKQAWKSSQGTILNSFQELEPWYVESYKQERGNVWCIGPVSLSKPDNEASIADHYCITWLDSMKPKSVIYACFGSLCRISIPQMKEIGLGLEASNIPFIWVIRKQDERYSSEVETWLDEDGFQERVRGRGLVVRGWAPQVPILSHPSVGGFLTHCGWNSTLEGLCAGVPMITWPMFAEQFYNEKFVVRMLGIGVEIGVES…	472
Sb01g11320	ATGAGAGCGGAGATTGAGATGATGTTAGAAAAGGTTCATGCAATAATGGTGCCATACCCTCTTCAAGGCCACGTCATCCCCTTCGTAAACCTAGCCATGAAGCTGGCCTCTTCTGGCTTCAGGGTCACCTTCATCAACACGGAATCCATCCACCACCAGATCTCCAGAGCCACCGGAGGAGTGGGTGACATATTCGAGGAGCAACGTCGGTCGGGGCTCGACATACACTACGCCACCGTCTCCGACGGCTTTCCACTGGGGTTCGACCGCTCCCTCCACCACGACCAGTTCTTTGAAGGGATCATGCATGTCTTCCCTGCCCACGTCGATGAACTCGTCGGAAACCTGATTCAGCAGGATCCCGGGATCAACTGTATGGTCGTCGACACCTTCTACGTT…	1440	MRAEIEMMLEKVHAIMVPYPLQGHVIPFVNLAMKLASSGFRVTFINTESIHHQISRATGGVGDIFEEQRRSGLDIHYATVSDGFPLGFDRSLHHDQFFEGIMHVFPAHVDELVGNLIQQDPGINCMVVDTFYVWPSIIARNHHLLNISFFTEPALVFTLYYHLHLLKKHRHFGSSKENRTDAIEYIPGVKSIMPKDLMSYLQAKDDINTTVHQIINKAFEDVKKADMILCNTVQELEEETISSLQKRHSFYSIGPIFPSSHRISTSLWAESDCTQWLNTKSSGSVLYISFGSYAHTSKHVIEEIANGLLLSGVNFIWVLRPDIVSSDQPDILPVGFEERVEGRGLMVPWCSQMEVVSHSSVGGFLTHCGWNSILESIWCGVPMICYPLLTDQFTNRKLV…	480
Sb01g13320	ATGGCTCACAACCACCAGGACCACCACCAGAACCACCGCGGTTCGGACGGCTCTGCACTGCCGCACGTGGTGGTAGTAATGGTGCCTCTACCAGCACAAGGCCACCTCAACCAGCTCCTCCAGCTCAGCCGCCTCGTCGCCGCAGACAACATCCCCGTCCACTACCTCTGCACCTCAGCCCACAACCACCAGGCCAAGCTCCGCATCCACGGATGGGATGCACGCGCCGCCGCCAGCGACATCCAGTTCCACGACCTCCCTATCCCGGAGTTCAAATCTCCTATCCCAGATCCCAATGCCACCAACAAATTCCCTTCCCACCTCCAGCCACTGTTCGACTCGCTGGCCCACCTCCGGCTGCCGGTGGCGGAGCTCCTCCACTCTCTCTCACGCACTGCA…	1428	MAHNHQDHHQNHRGSDGSALPHVVVVMVPLPAQGHLNQLLQLSRLVAADNIPVHYLCTSAHNHQAKLRIHGWDARAAASDIQFHDLPIPEFKSPIPDPNATNKFPSHLQPLFDSLAHLRLPVAELLHSLSRTAHRVVVIHDSMMSSVVQDVASTPNAESYVFHSVSAFAIFLYFWEGLKQTPFPVDEGLQKLIPSLEDCFSPEFMAFIISEMGYVGLSSGSLYNSCRSVEGEYLDSIEKLLGNESKNQWAMGPFNPVEIREKKPDETRHECLKWLDKQEPGSVIFVSFGTTTTLSNEQIKELADGLEESEIKFIWVVRDADRGINLEARDPLWELPEGFEERVRERGIVVREWAPQLEILAHTATAGFLSHCGWNSCMESISMGVPMAAWPMHSDQPRN…	476
Sb01g13330	ATGGCTCCAATTGGGATACCAAAACAAGATGAGGTGGCAGTGTTGATGGTGCCTTTTCCTCTTCATGGCCATCTCAACCAGCTCCTCCACCTCTCCCGCCTCATCTCCGGCCACGGCGTGGCGGTGCACTACGTGAGCACCGCCACCCACAACCGCCAGGCGCGGCGGCGCATCCAGGGCTGGGATCCTCTCTCGGCCATGACCACCATCGTTTTCCACGAACTCCCATCGCTGACCTTCCAGTGCCCCCCACCCGACCCTGATGCCCCCATCAAGTTCCCCTCCCATCTCCAGCCGCTCTTCGACGCCCTCCCCTCCCTCCGCCGCCCCTTCGCCGACCTCCTCCGCCGCCTCTCCGCCTCCGCGAAGCGTGTCGTGATCATCTACGACTCGCTCATG…	1407	MAPIGIPKQDEVAVLMVPFPLHGHLNQLLHLSRLISGHGVAVHYVSTATHNRQARRRIQGWDPLSAMTTIVFHELPSLTFQCPPPDPDAPIKFPSHLQPLFDALPSLRRPFADLLRRLSASAKRVVIIYDSLMGSVIQDFVDFPNAESYIFHSVSAYTIFFFLWENTGRPFDVDEKVLESLPSLEGCFTPEFLKFVVKQHKYLKLNSGRIYNTCRVVESPFLELLEKPQISGNKKQWALGPFNPVNADSGERKSPVRHKCLKWLDSHAPNSVIFVSFGTTTTLSNSQIQELAIGLEKAKQKFIWVLRGADAGADVVSGEYGNAELPKGFEERVRGRGIVVRDWAPQLEILGHSATGGFMSHCGWNSCMESISMGVPIAAWPMHSDQPRNTVLITQVLKI…	469
Sb01g13350	ATGGCAGAAAATCAAAAGCTCGAAGAAGTTGCAGTTGTCATGGTGCCCGTTCCTAGCCAAAGCCACCTGAACCAGCTTCTGCAACTCGCCGCCCTCATCTCCTCCCGTGGCGGCCTCCCCGTTCACTTCCTCGGCTCCGCCACCCACAACCGCCAGGCCAAGCACCGCTCCGACGGCCTAAACCCTAGCCACCTCGCCAAGATTCAGTTCCACGACCTTCCCACGCCACCCATCCCCTCGCCGGAGCCCGACAGAAACTCCGCCGACAAACATCCGACGCATATAGCACCCGCCACCGTGGCGTACTTGGACCTGCACCGCCCTATCGCCGACGTGGTGCGACAGCTGTTGGCGAACACGTCAAGAATCGTCATCATTTTTGACAGACTCATTGCTGAG…	1335	MAENQKLEEVAVVMVPVPSQSHLNQLLQLAALISSRGGLPVHFLGSATHNRQAKHRSDGLNPSHLAKIQFHDLPTPPIPSPEPDRNSADKHPTHIAPATVAYLDLHRPIADVVRQLLANTSRIVIIFDRLIAEAVKEAVLIPNVESYAFSCLSAFNMFYLLWESMAKPFEVEREVDELPSVREIFPERILNFIVNKPDHFKERNGDIHNTSRLIEAKYIDLLSREEIGGVKKQWAIRPTLTQNPTAINGTKKHECLEWLDKQAARSVIYVSFGTLVSLSNEEVRELAMGLEQSKKKFIWLLRDADKTDIFTGEVSKIELPEGFEERVGEDGIVVRDWLPQMEILSHQSTGGFLSHCGWNSCYESLINGVPIAAWPMHSDQPLNAVFLTEILRTAVAVMR…	445
Sb01g13360	ATGAAGGAGAGATCACTAAAATTCATGAGTTGGAACACTTTCTCAATGGGAAGCTTGGCCGACCACCACAATGCCGCCGACGTTACCGTTGTGATAGTGCCATTCCCAGCTCAAGGGCACCTGAACCAGATGCTCCAGCTCTCCTGCCAAATCTCGGCCCACGGCATCCCCGTTCACTACGTCGGCTCCCCCGTGCACAACCGCCAAGCTAAGGTCCGCGTGAATGGCCTGAGCCCTGAGGACGTCGCCAAGATCCATTTCCAGGACCTTCCCATCCCGGCCTTCCCCTCTCCTGCGCCTATTCCGACCACGTCGAACAAGTTCCCTGTCCAGCTCCAGCCGGCCTGGGACGCCGCCATGAGCATGAGAGAACCGCTCGGAGACTTCATGAGGTCCTTG…	1440	MKERSLKFMSWNTFSMGSLADHHNAADVTVVIVPFPAQGHLNQMLQLSCQISAHGIPVHYVGSPVHNRQAKVRVNGLSPEDVAKIHFQDLPIPAFPSPAPIPTTSNKFPVQLQPAWDAAMSMREPLGDFMRSLSEKHRRVIVIHDPLIGSLIEDVASISNAESYAFNCLSAYCQVKFVFEQVGLECPIPRLRELPLIATTISDGLHYFIALQNQALSYRAGDLYNTCRLMEPECLEILGSEQVAGKLKSWAIGPLIPAKLSLPEKSDDKCLSWLDKQEPKSVIYVTFGTTTCLTDEEIQVLATGLENSEQKFIWVVRDADKANVFDGEVRRVEIPVGFEERVEGRGLVVRDWVPQPEILAHPSTGGFMTHCGWNSCIESITMGVPMAAWPMHSDQPTNA…	480
Sb01g32240	ATGTGTTCCAACCTTGGGCTGCTAAGCTTGCTTCATCACGTGGTATTCCTGCTGTTAACTTCGTTGTTGTTGGAGCTGCAACGAGATCCTTTATCTACCACCACTACGTTTTGTTGTGATGATGTTTTTCCTTTCCCAGAATTATGTCTTGATAGTCATGGCAAGAAAAGCATGGATGGTCTGATGGGGTTCTTGTTTGCCAATGTTTTTGAGCATGATAAAGATCTCTTCTTTGTGAATTTTAGACTGTCTTCTGAGTTTGTTCTTGTTAAGACAAGTAGAGGGCTTGAAGGGAAGTACATTGACTATGTTCATAGTAAGTGCAAGAAGGATTTATTACCTGTTGGCCCACTTGTCACCATTAATGTTGATAAAGAAGATGAAGAAGAGAGCTCTGAA…	627	MCSNLGLLSLLHHVVFLLLTSLLLELQRDPLSTTTTFCCDDVFPFPELCLDSHGKKSMDGLMGFLFANVFEHDKDLFFVNFRLSSEFVLVKTSRGLEGKYIDYVHSKCKKDLLPVGPLVTINVDKEDEEESSEIMQWLSKKSRSSTLYISFGSECFLSKKEIEEIAKGLELCGLVSFIWVIRFPLMEKSISIEEVLPWGFLRGLRTED*	209
Sb01g32340	ATGGATTCAGACAAAAGCATAGTTAGTGTGAAAGTGTTACTATTCCCATGGTTGGCTCATGGCCACATCTTTCCTTTTCTTGAATTGGCAAAGAGAATTTTGATGAAGAAGAAGAAGAACTTCCACATCTTCTTGTGCACCACAGCCATCAATTTCAGCTCAATCCAAACCTTCATTCGCAAAAACTCTTTGCAGAATTCAATAGAGTTAGTAGAACTCCATTTGCAACCAGACCCTCAACTTCCTCCAATTTACCACACCACCAAGAATCTCCCACCACATCTCAATCTAGCCCTCGTCAATGCCTTTCAGACAGCTGAATCGAGCTTCTCAGACATCATCACCAATCTGAACCCCGACTTGGTCGTGTTCGATGTGTTCCAACCTTGGGCTGCTAAG…	1395	MDSDKSIVSVKVLLFPWLAHGHIFPFLELAKRILMKKKKNFHIFLCTTAINFSSIQTFIRKNSLQNSIELVELHLQPDPQLPPIYHTTKNLPPHLNLALVNAFQTAESSFSDIITNLNPDLVVFDVFQPWAAKLASSRGIPAVNFVVVGAATRSFIYHHYVCCDDVFPFPELCLESHGKKSMDGLMGFLFANVFEHDKDLFFVNFRLSSEFVLVKTSRGLEGKYIDYVHSKCKKDLLPVGPLVTINVDKEDEEESSEILQWLSKKSRSSTLYISFGSECFLSKKEIEEIAKGLELCGLVSFIWVIRFPLMEKSISIEEVLPWGFLERVKDRGLVLSGWAPQGDILGHPSTGAFVSHCGWSSLNESLYHGVPVIAMPMKFNMFIDAKMLVDVGACVEVQR…	465
Sb01g34910	ATGGCTGAGGTTCCTGTGGAATTTGTGGTGGAGATAGAGAGAGAAAATGGAGATGGGAAGGGCTGTGCTGCAGCTGATGAAGATGAACCCAAAACCAGTGAGGGTATTAATGGGATTTCACAAGAGGAGACCAGTTGTAGCCCTTCAGGATCTGTTGACAGGAATCTCGTCGATCAGAAATTTAGGTCCATGGAGAGGACAACGGTAGATAATTCAGTAGCTACCTCCAGTGAGCTTAATGGAATTGGTAAAAAGAAATCGAGCCACTCTAGAGTACAGTTAGCAAAAAAGTTTTTGGACGAAAGAGTCCCTCTGAAAAAGAAGCTTAAATGGTTGAACCGATTTGCCTCCATTCAAGACGATGGAACGGTGAAATTCGACGTTCCAGGAGATATTAGA…	1299	MAEVPVEFVVEIERENGDGKGCAAADEDEPKTSEGINGISQEETSCSPSGSVDRNLVDQKFRSMERTTVDNSVATSSELNGIGKKKSSHSRVQLAKKFLDERVPLKKKLKWLNRFASIQDDGTVKFDVPGDIRDQTLDFGASVVNDGDEDKETADNEDAVLVPPLQIVMLIVGTRGDVQPFVAIGKRLQADGHRVRLATHSNFKEFVMSAGLEFFPLGGDPKVLAAYMVKNKGFLPSGPSEIQIQRNQIKEIIFSLYPACRDPDPDTKVPFKVDAIIANPPAYGHTHVAEALKVPLHIIFTMPWTPTSEFPHPLSRVKQQVAYRLSYQIVDGLIWLGIRDMINEFRKKRLKIRPVTYLSGTYSSLLDIPYAYIWSPHLVPKPKDWGPKIDVVGFCFLDL…	433
Sb01g36070	ATGGCAGATGAACGAGGCAAGATTCTTCACATAGTGATGTTCCCATGGCTGGCCATAGGCCATCTCCGGCCATTCTTCCGCCTATCGGAATGCTTAGCTCGAAAGGGCCATCGGATTTCATTCATTTCCACTCCAAGAAACCTTCAAAGAGCTGTGAAAGTACCTCAAGATTTATCCCACCTTATCAATCTTAGTCTTCCACTGGACGTACCTCATGTCAAGCAGCAGTTGTTGAAAGTGGCTAATGATTTGCTCCAGCCTAAGATACGTTCTTTTCTTGAGAACACAGAGCCTAAACCTGATTGGATTGTGTATGACTATGCCACTCATTGGCTGCCTCAACTAGCACAAGATATCGGCATATCTAGGGCCTATTTTAGTCTCTTTACGGCTGCTTTC…	1386	MADERGKILHIVMFPWLAIGHLRPFFRLSECLARKGHRISFISTPRNLQRAVKVPQDLSHLINLSLPLDVPHVKQQLLKVANDLLQPKIRSFLENTEPKPDWIVYDYATHWLPQLAQDIGISRAYFSLFTAAFMAFLGPPSALMGQEYSSRSTAEDYTIVPEWIPFPSNMTFRLHEMTRNIEKDAVGNEYDSGTSDPARFGLSIDGSDLVIFRSCVEFEPEWFDVVHQLYHQKPVIPVGVLPTRYEDADHGIDSDMEWLKIRDWLDLQNEKSLVYVALGTEATLTQKEAHELALGLEQCGLPFFWVLNRNYLLEMLPNGFCERVRNRGMVYTKWAPQINILSHPAVGGFLTHCGWNSATEALSFGRVLILFPVMNDQGLNSRLLQEKKVGVEIPRDEKD…	462
Sb01g38250	ATGGAGAAGACAGGTGAAATAGAAGCTGAATTGCAGGAAAGAATCGGGCGCCGCCTCATCTTCTTCCCCCTCCCACTCCAAGGCCACATCAATCCCATGTTTCAACTCGCCAACATTCTTTATTACAGAGGGTTTTCCATAACTATTCTGCACCTTAACCTCAACTCTCCTAATCCTGCTAATTATCCCCACTTCACCTTCTATCAGATCGACGATGGATTGTCCGAGGGCGATGCAGCTTCCGAAACCGATCTGTTGACCTTTCTGGCTAAGCTTAATGCCAAGTGTGTCGAGCCCTTCAAAGAAGCTGTGGCCCGATTGTTGGCCGACTCCTCCGACGATCCGATTGCTTGTTTAATCTCAGACGCTGTGTTGCATTTCACGACAGGTGTTTGTAAG…	1401	MEKTGEIEAELQERIGRRLIFFPLPLQGHINPMFQLANILYYRGFSITILHLNLNSPNPANYPHFTFYQIDDGLSEGDAASETDLLTFLAKLNAKCVEPFKEAVARLLADSSDDPIACLISDAVLHFTTGVCKSLELPRIVLRTGAVCSFMAFAAFPLLVEKGYLPALDDRLEEPVVELPPLRIKDLPVISAAYTEIGAAYQQLYELVEKMVKETKASSGLIWNSFQELEGLAICKLQQDFGIPFFPIGPFHKHFTTTSSSLIAEDHSSISWLDKQKHRSVIYVSFGSIAAMEEEDFLEVAWGLARCEHPFLWVVRPGLIRGAEWLEPLPEGFVEKLDGRGHIVKWAPQLEVLAHPSIGAFWTHSGWNSTLESICEGVPMICSPCFTDQLVNARYVSHL…	467
Sb01g38260	ATGGATAACTACTTGCAAAAGATGAAAAGAAGCAGGCTAGTGCTCTTCCCTTTGCCGTTTCAAGGGCACATCACTCCCATGATTCAGCTTGCTCACATCCTTCACTCCAAAGGATTCAGTATCTCTATCATCCACACACGATTTAACTCTCCCTATACTTCCAACTACCCTCACTTCACCTTCCACCTCATTTCAGATGGTTTATCTGAATCTCAAAGCCGTGTAACAGATCCTGTTTTCTTCATCAAACTCCTCACCACCAACTGCGTGGAGCCATTCCATCAGTGCTTGGCTCAGTTATGTTCTGAAGCTACAGATGATCATGTTGTGTGCTTGATTACAGATGCTATGTGGTATTTCACACAAGCTGTTTCTGACAAATTTCAGCTCCCCCGGATC…	1374	MDNYLQKMKRSRLVLFPLPFQGHITPMIQLAHILHSKGFSISIIHTRFNSPYTSNYPHFTFHLISDGLSESQSRVTDPVFFIKLLTTNCVEPFHQCLAQLCSEATDDHVVCLITDAMWYFTQAVSDKFQLPRIVLRTSSVCSFLAFSYFRILEEKGYLSNRDSNMDGEILELPPLKVKDIPTIETRHPEYLYEVLHNMVGETKKASGLIFNTFRELEEPELTRLNEQYPMPIFAFGPFHKYFSAASSSLLTQDGSSISWLNNRAPKSVLYVSFGSIAAMDEKSLIEVAWGLANSMQPFLWVVRPGLVPGSEWLEMLPKDFLSSVSERSYIVKWAPQQEVLSHPAIGCFLTHSGWNSTMESICEGVPMICYPFFGDQTVNSRYVNDCWKIGIRLEKGMQR…	458
Sb01g38280	ATGGAGCATAGAGAAACCTCTGAAAATTTGCCGGCTCATATCCTCATATTCCCATTTCCACTGCAAGGCCATGTGAACTCCATGCTCAACCTGGCGGAGCTCCTCTCTCTCTCCGGCCTCCACGTCACCATCATCCTCTCCGAGTTCACCCACCACCGCCTCCTCCGCCACGCCAGCCTTGACTCCCGCTTTTCTCGCTACCCCAGCTTCCGTGTGGCCACCATCTCCGACGGCCTCCCCTCTGATCATCCTCGGGTGGGCGAGCACGTCGTGGACATTGCGTTCAGCCTCAAGGAGGTGGGTGGCTCGCAGTTCCGGCGGCTGATGGAGTCCACTGATGCGCTCAGTGACGGCGGCTCTAGGAGGCGCGTGAGCTGCCTCGTCATGGACGCCGGCATC…	1503	MEHRETSENLPAHILIFPFPLQGHVNSMLNLAELLSLSGLHVTIILSEFTHHRLLRHASLDSRFSRYPSFRVATISDGLPSDHPRVGEHVVDIAFSLKEVGGSQFRRLMESTDALSDGGSRRRVSCLVMDAGISFTIPVADEMGIPYMFFRTISASAFWAYFCFQEVADAAQLPLKDKNEDKLTYLRKKEMDMLVTSIPGMEMVLRRRDLPEVFRVEDIDDPLLQTLSTETKRTAQGRGLILNTFEDLEGPILDQIHKHIPNLYSIGPLHALLEARLEAKGMEPLHNSSSFWEEDRSCMAWLDSQPEKSVIYVSFGSVTMLTRDDLLEFWYGLVNSGQRFLWVVRPDSIVGSQNENGNNVPVELEEGTKSRGLMVRWVPQREVLGHPAIGAFFTHSGWN…	501
Sb01g41880	ATGGGAAATCCACATGTAATAGCTATACCGTATCCAGCACAAGGCCATGTTATCCCTCTCTTGGAGCTTTCACAATGGCTAGTAAAGCATGGCATGAAGGTCACATTTGTGAACACAGATTTCAATCATCAAAGGGTGATGAAAGCAGAGTCGGGTACCATACATGAAGTGGTGACAATGGTTTCCATCCCAGATGGATTGGAGGCATGGGAGAACAGGAACGAGCTTGGCAGGCTAACAGAGGCCATTTTCAGTGTCATGCCTGGCCACCTGGAGGCTCTCATTGAAAGCATGCACGAAAAAGGCGAAAGTGTTGCCTGTGTTATTGCTGACTGGGGCATGGGGTGGGCTTTTGAGGTGGCTCACAAGATGGGGCTGCATGGAGCAGCTTTCTGGCCA…	1371	MGNPHVIAIPYPAQGHVIPLLELSQWLVKHGMKVTFVNTDFNHQRVMKAESGTIHEVVTMVSIPDGLEAWENRNELGRLTEAIFSVMPGHLEALIESMHEKGESVACVIADWGMGWAFEVAHKMGLHGAAFWPGPAAVLALSFNIPKLLEDGIVDSNGRALKDEMIRLSPGMPVMDSRNSIWASIGDEATQKIVFDVLLKDNQCVKLVDWIICNSCYDLEPGAFALFPNILPVGPLLAANRLGKSAGCFWAEDSACLAWLDQQAADSVVYIAFGSFTVFDQTQFEELALGLELSNRPFLWVVREDTTANTEKAYPQGFKERVERRGRMVSWAPQQQVLSHPSIACFVSHCGWNSTIEGISNGVPFICWPYFADQFLNETYICDKWKVGLGLSKDESGII…	457
Sb01g41890	ATGATTGAGCTGTCTCCAGAAATGCCGGCAATAAGCAGCATCAACTTAGCATGGGCACGCATAGGTGACTCGACCACACAGAAGCTTGTGTTTCAGTCGATTTTACACAACATGGAATCCGAGAAGTTGGCAGATCGGATAGTTAGCAACTCATGTGATGAACTGGAGCCAGGGGCACTCAAACTGGTTCCTCACTGTAAGCCAATTGGTCCTCTTCTTGCAAGCAACCGTCTCGGGCAATCAGCAGGATATTTCTGGCCAGAAGACTCCGCTAGCCTGTCATGGCTCGATCAACAACCACCTGGTTCCACCATCTATGTTGCATTTGGGAGCTTCACCATTTTTGATGAGGTACAATTCCAAGAATTGGCTCTTGGCCTTGAACTCACCAATAGGCCC…	879	MIELSPEMPAISSINLAWARIGDSTTQKLVFQSILHNMESEKLADRIVSNSCDELEPGALKLVPHCKPIGPLLASNRLGQSAGYFWPEDSASLSWLDQQPPGSTIYVAFGSFTIFDEVQFQELALGLELTNRPFLWVVRQDMTKETDRSSYYPQGFIERTKSRGKIVSWAPQQKVLSHPSVACFLSHCGWNSTMEGISNGVPILCWPYFADQFLNEAYISDYWKVGVSLDKDESGIIRQEEIREKLELLLTDESYKTGALNLQSKAMASASEGGPSHKNFNNFIRWINENCI*	293
Sb01g41900	ATGGGGACACCACATGTATTAGCCATACCATATCCAGCACAAGGCCATGTAATACCATTGATGGAGCTTGCCCAGTGTCTAGCAGAAAAGGGCATCAGAGTCACATTTGTGAACAGCGAGTTCAACCACAGGCGAATCGTGAAGGCCCTGTCACATACTGGAAACATAAATGAGCTGATAAATTTAGCTTCAATCCCAGATGGATTAGAGCCATGGGAGGACAGAAATGAGTTGGGAAAGCTATCAGTGGCAATGGCAAAGACCATGTGTGAGAAACTGGAGGCTCTCATTGAAAAGATAAATGAAAGAGAGAGTGATAAAGTCACATGTGTTGTTACTGATTATGGCTTATCATGGGTGTTTGAGTTAGCTAAGAAGTTGGGAACCAAGACAGCAGCC…	1386	MGTPHVLAIPYPAQGHVIPLMELAQCLAEKGIRVTFVNSEFNHRRIVKALSHTGNINELINLASIPDGLEPWEDRNELGKLSVAMAKTMCEKLEALIEKINERESDKVTCVVTDYGLSWVFELAKKLGTKTAAFLPAAVGLLAMSKNASKLMDEGFIDSDGTPLKEEMIQLSQEMPTISTLSLVWTRIGDFTTQKLLFHLISQSLKAEGLMDWILCNSSYDLEPGALKLLPQCVPIGPLLASSRLGQSQGHFWPQDSACLEWLDQQPPNSILYVAFGSFTIFDEIQFQELALGLELTSRPFLWVVRQDMNQDTIKSYPKGFEERMKNRGKIVSWAPQQKVLSHPSIACFLTHCGWNSTMEGISNGVPFLCWPYFADQFLNEAYISDYWKVGLSLDKDES…	462
Sb01g41930	ATGCCTGAGATGAACACCATGCACTTTTCTTGGGTATGCATTGGAGACTTAACCATGAGAAAAACAATTTTCAAGTGTATAATTGAAAACAACATAGCAACAAAACTAGCACAGTGGCAAATTTGCAACTCATCATATGATTTCGAGCCCAAGGCACTCAAGTTCATCCCGGATTGCTTGCCAATAGGCCCTCTCCTGGCAAGCAGCCGGCTGGGGAAACCAGCCGGCTGCTTCTGGCCTGAAGACTCAACTTGCCCGGCATGGCTTGATCAACAGCCAGCCAATTCTGTAATCTACATTGCATTTGGCAGCTTCACCATTTTCGACCCATCCCAGTTCCGGGAACTGGCTGTGGGCCTTGAACTCAGCAACAGGCCATTCCTCTGGGTTGTAAGGCAG…	846	MPEMNTMHFSWVCIGDLTMRKTIFKCIIENNIATKLAQWQICNSSYDFEPKALKFIPDCLPIGPLLASSRLGKPAGCFWPEDSTCPAWLDQQPANSVIYIAFGSFTIFDPSQFRELAVGLELSNRPFLWVVRQDTAQDIDKAYPAGFKERVRNRGKIVDWAPQQQVLSHPSVACFLSHCGWNSTIESISNGVPLLCWPYFADQFLNETYIVDHWEVGLRLQKHESGIIKQEEIKDKIEHLLTDQSYKARALNLQAKAIASVGEGGSSQKNFQSFVDWIKQN*	282
Sb01g43030	ATGGCGAGGAAAGAACATGTGATAGCCATACCATATCCAGCACAAGGCCATGTCTTTCCCATTATAGAGTTTGCCCAACGTTTGGCCCATTATGGGATCAAAGTCACCATTGTCAACACTGAGTTCATCCACAATCGAATCATCGAGCCACATTTGTTGCGTATTGGAAACGACATGAATCACGAGCTCCTCAATTTTGTTTCGATCCCAGATGGATTAGAACCTTGGGAGGACCGAAACAACGTGGGAAAGTTGTTAGTTAAGTTGTCGAAAATCATGCCTGAAAAAGTCGATGCTCTCATTCATAAGATAAATAATGAAACAGAGGGCAATGAGAAGGTTGTGTGTGTTGTTGTTGATTATGTCTTAAAATGGCCATCGGAGTTGGCTGCCAAACTT…	1374	MARKEHVIAIPYPAQGHVFPIIEFAQRLAHYGIKVTIVNTEFIHNRIIEPHLLRIGNDMNHELLNFVSIPDGLEPWEDRNNVGKLLVKLSKIMPEKVDALIHKINNETEGNEKVVCVVVDYVLKWPSELAAKLEIKKSAFLTAAAAWLPLFKHVSTMIDQGVIDSIGTPLKQEMIEVCEEMPAVDSSRLLWSCSGDLSTQKIMFECVRHNANSQESMDWIICNSCHELESGPLKLVPKCLPIGPLLATNPTPTQDDLATLAWLDQQPPNSTIYVALGSSIFLDENQFQELALGLELTNRPFLWVARRGLTSNIDNAYPKGFKERIKNRGKIIVGWATQQRLLSHPSLACFLTHCSWNSSVESVSNGVPLLCWPSYADQLLNQTYIVHHWEVGLGLERDD…	458
Sb01g43500	ATGGCAAGCACCACCAAATCGGAAAATGTTGGGGCCCACATTGCTCTGTTTCCCTGCGCCGGAATGGGGCACTTGCTGCCCTTCCTCCGCCTCGCCGCCATGCTCGATGCACGCGGCTGCGCCGTCACCGTCATCACCGTCAAGCCCACTGTTAGCGCCGCCGAGTCCGACCATCTCTCCGCCTTCTTCACCATCCACCCACGCATCACGCGCCTCGAGTTCCAGCTCCTTCCTTACCAGAAGTCGGGATTAAGGAATGACGATCCTTTCTTCATTCAGATGGAAACCATCGCCACCTCCGTTCATCTTCTCCGGCCGCTCCTCTCTTCCCTATCGCCGCCTCTTTCCGCCATCGTCTCCGATTTCACTCTTACCTCTCAAGTCACCGACCTCGTGTCC…	1380	MASTTKSENVGAHIALFPCAGMGHLLPFLRLAAMLDARGCAVTVITVKPTVSAAESDHLSAFFTIHPRITRLEFQLLPYQKSGLRNDDPFFIQMETIATSVHLLRPLLSSLSPPLSAIVSDFTLTSQVTDLVSDLPISTYTLMTSSAAFFCLMAYLPKLLQIDVANRDAIEIPDLGPISMSSIPPKMLDPSDFFSAFISSNVSSLHKVNGVLINTFNSFESEAIEAVRRNGVDHILPIGPLESYDAKKAHDLPWLDEQPPESVLFVSFGSRTALSKEQIRELGAALEKSGCRFLWVLKGGKVDKEDKEEVEDMLGASFVERTKKKGLIVKGWVKQEQILAHPAIGGFVSHCGWNSVIEAARLGVPVLAWPQHGDQSVNAGVVEKAGLGLWVREWGWGQS…	460
Sb01g43510	ATGCAGGGCAGCGGCCACACGTGGCAGTGTTTCCTTGCGCCGGAATGGGGCACCTGCTACCCTACCTCCGCCTCGCCGCCATGCTCCACTCCCGCGGCTGCGCCGTCTCCGTCATCTCCGCCCACCCCACTATCAGCGACGCTGAATCCCGCTCTCTCTCCTCCTTCTTCTCGCTCTACCCCCAAATCAGGAGCCTCGAAATCCAGCTCCTTCCTCTCAAGAGAAACCCTAGATTCACCAACGACGACCCTTTCTTCATCCAGAGGGAGTCCATCGGAAACTCCATTCATCTCCTCCGCCCTCTCCTCGCCTCCCTATCGCCGCCTCTTTCTGCCATCTTCGTCGATTTTCCGGTCCTCACCGAGTTCAGCCCCATCGCGGCGGACTTCTCACTCCCCA…	615	MQGSGHTWQCFLAPEWGTCYPTSASPPCSTPAAAPSPSSPPTPLSATLNPALSPPSSRSTPKSGASKSSSFLSRETLDSPTTTLSSSRGSPSETPFISSALSSPPYRRLFLPSSSIFRSSPSSAPSRRTSHSPPTRSSSPVLGSSLSWLISLACWNRRMTSARNRRSVFHIWTRFKCRAFLHRCSIADTSSWRPSLRTSLHCRI*	205
Sb01g44460	ATGGCTCCCATTTCTTCTTCTTTCTCTTCATCTAAACCTCACATAGTGTTATTTCCTTTCATGTCCAAAGGCCACACCATCCCACTCCTCCACCTAGGGCGGAGCCTCCTCGACCGAGGCGTCGCCCTAACCGTCTTCACCACCGGAGAAAACCATTCATTCATCTCCGATTCCCTTTCTAGCAACGATGTTTCCATCGTTGCTCTGCCCTTCCCGGACAACATACCGGGGGTTCCAAAGGGTGTCGAAAACACTGAGAAGCTACCATCCATGTCTCTCTTCGTGCCATTCGTGAATGGCACGAAGCTCATGCAGCCTTTCTTCGAAGACGAGCTTCAGAAGATCGACTCACATGTCACTTGCATCATTTCTGATGCCTTCCTGACTTGGACGCTGGAG…	1437	MAPISSSFSSSKPHIVLFPFMSKGHTIPLLHLGRSLLDRGVALTVFTTGENHSFISDSLSSNDVSIVALPFPDNIPGVPKGVENTEKLPSMSLFVPFVNGTKLMQPFFEDELQKIDSHVTCIISDAFLTWTLESASKSGIPRLSFSGMSYYAHAVCSEAASSGLLSLHDSDDEPFTLPTFPWIKITRNHFDEPFSTRYPSGPHWDFVLESIIATTNSYGMVVNTFYELEPLYADYVNKQSQPKTWSIGPFCLAKLEKRKLAHGHEPTWMHWLDQKLAQGSPVLYIAFGSQAKLSPKQLREIGLGLSRAEVSFLWVIKNSKDELGEGFEEEVRERGMIVNQWINQEEVLDHPIVQGFLSHCGWNSVLEGISAEVPILAWPMMAEQWINAKMVVEEIRVGL…	479
Sb01g48341	ATGATAAGAAATGCAGCTGGATTGGAAGGCATTATTAGGCGGCGTGATCTGCCAAGCTTTTGTCGGTCTCCCGACATTATTAACCACCCCGAAGCACAACTTTTTTTCAAGGAAATAAACAACATTCCACTCTCTCAAGCCCTAATTCTCAACACTTTTCAACATCTTGATGGCCCAATACTATCTCAATTACACACCATCTGCCCAAACATCTATGCTGTTGGGCCTCTCCATGCCCACCTCAAAACCAGGCTCGAAGCAGAAACGGGCCCAGGAATTCAGCCCATCAACTCCAGCAGTATCTGGAAAGAGGACAAGACCTGCATTTCTTGGCTTCACCAACAGCCCTCCAACTCTGTTATTTATGTCAGCATTGGGAGCCTTGCCGTGCTCACAAAG…	933	MIRNAAGLEGIIRRRDLPSFCRSPDIINHPEAQLFFKEINNIPLSQALILNTFQHLDGPILSQLHTICPNIYAVGPLHAHLKTRLEAETGPGIQPINSSSIWKEDKTCISWLHQQPSNSVIYVSIGSLAVLTKDQFFEIWHGLVNSGSRFLWVQRPGSVVGLDSKPDQIPMELSIGTEERGCIVSWAPQEEVLAHPAIGCFLTHSGWLSTLESIVEGKPMICWPYFVDQQVNSRFVGHVWKLGLDMKDTCDRVTIEKMIREVMELRKDEFLKRGQEMAKLAKSSVTKGGSSYEDLDRLIQDIKMMKIPKE*	311
Sb01g48341.p2	ATGAAAGGAACTGCAATGGAAGGCGTTATTCGGCGCCGTGATCTTCCAAGCTTTTGTCGGACAAACAGCATTGAAGATCCTGAACTGCAACTAGTTCTCAATGAAGTGAAGAACATTCTCCAGTGTGAGGGCCTGATTCTCAACACCTTTCAAGAACTTGACGGGCCTGTCTTATCCCAGATAGGTAAAAGTTGCCCAAATGTCTACGCGATCGGGCCCGTTCATGCCCACCTCAAAGCCCGGTTGGCAGGCCCGGAGCCCCAAGTTCAGCATACCATCTCCTGTTCCATCTGGAAAGAAGATAAGAGCTGTATTTCTTGGCTTAACAAACAGCCCTCCAAATCAGTCATTTTTGTCAGCATTGGAAGTCTTGCTGTGATTACAAAAGAGCAACACGTT…	939	MKGTAMEGVIRRRDLPSFCRTNSIEDPELQLVLNEVKNILQCEGLILNTFQELDGPVLSQIGKSCPNVYAIGPVHAHLKARLAGPEPQVQHTISCSIWKEDKSCISWLNKQPSKSVIFVSIGSLAVITKEQHVEIWHGLVNSGSRFLWVQRPGSIVEPDSDPDLIIGTKERGYIVSWAPQEEVLAHSAVGVFFTHSGWNSTLESIVEGKPMICWPRHADQQMNSRFVEEVWKLGLDMKDSCNRVTIEMMIREVMEFRKDQLLERVENMAKLAYSSVTQMGSSFLDLNRLIEDIKMMKIPSCDQLSDSPVATS*	313
Sb01g48341.p3	ATGGAAGGTGTAATCAGGCGTCGTGATTTGCCTAGCTTTTGTCGCGCCAATGACCTTAATGATCGAGCAATACAGCTACTTCTGCAAATGAAGCACATTCCTTTAGCTCAAGGCCTGATTTTCAACACATTTAAAGAGCTAGAAGAGCCCATATTATCACAAATATTGCTCAATATCTGCCCCAATATCTACGCTATTGGGCCCCTACACGCGCACCTTGAAACGAGGTTAGCAGGTCGAGTTCAGGCCACCGCCTCCTATAGTCTCTGGGAAGAAGATAAGAGCTGTATTTCCTGGCTTGACAAACAGCCCTTCAAATCTGTAATTTATGTCAGCATTGGAAGCCTTGCTGTGATGACAAAACACCAACTCTTTGAAATATGGCATGGTTTGGTGGAC…	897	MEGVIRRRDLPSFCRANDLNDRAIQLLLQMKHIPLAQGLIFNTFKELEEPILSQILLNICPNIYAIGPLHAHLETRLAGRVQATASYSLWEEDKSCISWLDKQPFKSVIYVSIGSLAVMTKHQLFEIWHGLVDSGSRFLWVRRPGSVTGFDPESDEIPMELYQGTKERGCIVSWAPQQAVLAHPAVGGFFTHTGWNSTLESIVEGTPMICWPSHADQQVNSRYVQHVWKIGLDIKDSCDRVLFKNTILELMESRKDEFLQRTQEMAKLAKLSVTQGGSSFKDLDRLIQDIKMMKIPIK*	299
Sb01g48341.p4	ATGGAAGGCATAATTAGGCGACGTGATATACCTAGCTTTTGTCGAACCAAAGACCTCAACGATCCTATTATACAGCTAATTCTCAAGGAAGACAAGCACATTCGACTAGCTCAAGGCCTTGTTTTCAACACATTTCAAGAACTAGAGGCTCCCATATTGTCCCAAATGCTGAATATATGCCCCAATATCTACTCCATTGGGCCCCTGCAGGCCCACCTCAAATCCAGGCTCGAAGCAGAAACAGGCCCGGGAATTCAGCCCATCAACTCCAGCAGTATCTGGAAAGAGGATAAGAGCTGCATTTCTTGGCTTCACCAACAGCCCTCCAACTCTGTTATTTATGTCAGCATTGGGAGCCTTGCTGTGCTCACAAAGGATCAGTTTTTTGAAGTATGGCAT…	864	MEGIIRRRDIPSFCRTKDLNDPIIQLILKEDKHIRLAQGLVFNTFQELEAPILSQMLNICPNIYSIGPLQAHLKSRLEAETGPGIQPINSSSIWKEDKSCISWLHQQPSNSVIYVSIGSLAVLTKDQFFEVWHGLVDSGSRFLWVRRPGSVVGLDLEPDQIPMELSIGTKERGATGCFLTHSGWNSTLECIVEGKPMVCWPYFVDQQVNSRYVGHVWKLGLDMKDTCDRVTIKEMIREVMDLRKDEFLKRGQEMAKLANSGVTKGGSSFQDFDRLIQDIKMMKIPMK*	288
Sb01g48350	ATGGCAGCGCCACCCCACGTGGTCATCTTCCCTCTTCCACTCCAAGGCCCGGTCAACTCCATGCTCAAGCTCGCAGAGCTTCTTTGTCTTGCTCACTTCCACGTCACGTTTCTAGTCACTGACTACATCCACGCACGTCTCCAGCGCCACTCCAACATCCACACCCGTTTTGAGCTCTACCCGGGTTTCCGGATCCGGGTCATCTCAGATGGGTTGCCCGAGGATCACCCTCGGGGGGACAGATTCATGGAGGTGTTTGAATCTTTGAGGAACAAGACCAAAGCTTTGTTCAAGGAGGTGCTGTTGGGTTCCAGAGTTTCGTGTGTTATTGCAGATGGGATTCTGGGATTCACTTTTGATGTGGCTAATCAACTTGGTCTTCCTGTTTTCTATGTTAGG…	1419	MAAPPHVVIFPLPLQGPVNSMLKLAELLCLAHFHVTFLVTDYIHARLQRHSNIHTRFELYPGFRIRVISDGLPEDHPRGDRFMEVFESLRNKTKALFKEVLLGSRVSCVIADGILGFTFDVANQLGLPVFYVRTISAASLWLFFCLPKLIQAGDLPFQGDDLDMEVKSVPGMERYLRRRDLPSFCRSEDIANPNIELYKTECEENPRAYGLILNTFEELEGPILSEMRETCPNIYTIGPLHAHLKAKLVANASSPPAFSNSLWQEDRTCMTWLDAQPLKSVIYVSFGSLAVITKDQLMEFWHGLVNSGQRFLWVIRPDSIAGENWESQVLVGLSQGTKEKGFIVSWAPQEEVLAHPSVGGFLTHGGWNSTLESIYEGVPMICWPFFVDQQVNSRLVEEA…	473
Sb01g50771	ATGCTTATAAACACAGAGAGTCAGACACACAATAAACAAAAAGAGAAAGTGGGCTGCATGGAAAAATCAATGGAAGGCAGCATAGTTATGTATGGTGTGCCGCAGCACTTGAATACAGTGTCATTGCTGGCAAAGTTTATTGGCACAAAACAACCTTCAGTCCCCATCATAATCCTGAGCTCAGCCGAGGAGTCAGCGGTTGCCGCCTCCATCGCCGCCGTCCCTTCCATCTCCTACCACCGCCTTCCCCTCCCTGCTCCTCCTCCTAACTTGACAAAAGACCCCGTCGAACTTCTTTTCGAGCTCCCTCGTCTCAACAACCCTAACGTTCGCGATGCCCTGCAGCAAATCTCGCAGAAAGCAAGAATCAGAGCCTTTGTAGTCGATTTATTCTGCCAC…	1419	MLINTESQTHNKQKEKVGCMEKSMEGSIVMYGVPQHLNTVSLLAKFIGTKQPSVPIIILSSAEESAVAASIAAVPSISYHRLPLPAPPPNLTKDPVELLFELPRLNNPNVRDALQQISQKARIRAFVVDLFCHTACEVSQSLNVPTFLYLSSGAAFAILCLCFQGIHESMSVDTGELNDFFELPGLPPIPSLDLPVFGCSRQGLFYKHMVGVSENLQKSRGIIVNAFDALEYRAKEAISNGLCLQNGPTPPVYFMGPLISDIQGGGEEHECMRWLDKQPSKSVIFLCFGRRCVFSAEQLKETAMGLEKSGHRFLWAVRNPVDEADLNEVLPKGFVERTKDRGFVIESWGPQKEVLSHDSVGGFVTHCGRSSLSEALWFGVPMIGWPVDAEQRLNRTVMV…	473
Sb01g50771.p2	ATGGAAAAATCAATGGAAGGCAGCATAGTTATGTATGTTGTGCCGCAGCACATGAATACAATGTCATTGCTGGCAAAGTTTATTGGCACAAAACAACCTTCAGTCCCCATCATAATCCTGAGCTCAGCCGAGGAGTCAGTGGTTGCCGCCTCCATCGCCGCCGTCCCTTCCATCTCCTACCACCGCCTTCCCCTCCCTGCTCCTCCTCCTAACTTGACAAAAGACCCCGTCGAACTTCTTTTCGAGCTCCCTCGTCTCAACAACCCTAACGTTCGCGATGCCCTGCAGCAAATCTCGCAGAAAGCAAGAATCAGAGCCTTTGTAGTCGATTTCCTCTGCCACACAGCCTGCGAAGTTTCTCAGAGCCTGAATGTACCCACTTTTTTATACTTGAGCTCT…	1362	MEKSMEGSIVMYVVPQHMNTMSLLAKFIGTKQPSVPIIILSSAEESVVAASIAAVPSISYHRLPLPAPPPNLTKDPVELLFELPRLNNPNVRDALQQISQKARIRAFVVDFLCHTACEVSQSLNVPTFLYLSSGAAFTIFCLCFQGIHESMSVDTGELNDFFELPGLPTISSMDLPVFGCSRQGLFYKHLVGVSENLQKSRGIIVNAFDALEYRAKEAISNGLCLQNGPTPPVYFMGPLISDIQGGGEEHECMRWLDKQPSKSVIFLCFGRRCVFSAEQLKETAMGLEKSGHRFLWAVRNPVDEADLNEVLPKGFVERTKDRGFVIESWAPQKEVLSHNSVGGFVTHCGRSSLSEALWFGVPMIGWPVDADQRLNRTVMVEEMQVALPLEEEAYGFVTA…	454
Sb01g56811	ATGACAACAGACCGCGTGGAGCTCTTCTTCGAGCTCCCTCGTCTCAGCAACCCTAACCTCCTCACTGCTCTGCAACAGATCTCCCAGAAGACAAGAATCAGAGCTGTTATCCTCGATTTCTTCTGCAACGCGGCTTTTGAGGTTCCGACCAGCCTCAATATACCCACCTACTACTACTTCAGCGCCGGAACTCCAACCGCCATCCTCACCTTGTACTTCGAAACCATCGATGAGACCATCCCTGTTGACCTTCAAGACCTCAATGACTATGTCGACATCCCTGGTTTGCCGCCGATTCACTGCCTCGATATCCCCGTGGCTTTGCTCACGCGTAAGAGTCTTGTTTACAAGAGCTCCGTCGACATTTCGAAGAACCTGCGCAGATCGGCAGGCATCCTC…	1176	MTTDRVELFFELPRLSNPNLLTALQQISQKTRIRAVILDFFCNAAFEVPTSLNIPTYYYFSAGTPTAILTLYFETIDETIPVDLQDLNDYVDIPGLPPIHCLDIPVALLTRKSLVYKSSVDISKNLRRSAGILVNGFDALEFRAKEAIVNGLCISKGPTPPVYFIGPLVGDVDTKAGSEEHECLRWLDTQPSKSVVFLCFGRRGVFSAKQLKETAAALENSGHRFLWSVRNPPELKKATGSDEPDLDELLPEGFLERTKDRGFVIKSWAPQKEVLAHDSVGGFVTHCGRSSVSEGVWFGVPMIGWPVDAEQRLNRAVMVDDLQVALPLEEEAGGFVTAAELEKRVRELMETKAGKAVRQRVTELKFSARAAVAENGSSLNDLKKFLLATRD*	392
Sb01g63910	ATGTCGCAGAGCAGCAACAATGGAGTCCACATACTAGTCTTCCCATTTCCAGCACAGGGCCACATGCTTCCCCTCCTGGATCTAGCTCACCAGCTCTCTCAAAGAGCCTTACCCATCACTATCTTAATCACTCCCAAAAACCTCCCAATTCTAACCCCACTCCTCTCCGCCAATCCCTCAATCCAAACCCTAATCTTCCCTTTCCCGCCCCACCCGTTACTCCCCTCCGGCGTCGAAAATGTCAAAGACATCGGCAACCATGGAAACATACCAATCACCACTGCACTCAGTCAACTTCAAGAACCCATAACCCAGTGGTTCAAGTCCCACCATAGCCCCCCTGTTGCCCTCATCTCCGATTTCTTCCTCGGATGGACCCACCAGCTGGCCCAGAATCTC…	1446	MSQSSNNGVHILVFPFPAQGHMLPLLDLAHQLSQRALPITILITPKNLPILTPLLSANPSIQTLIFPFPPHPLLPSGVENVKDIGNHGNIPITTALSQLQEPITQWFKSHHSPPVALISDFFLGWTHQLAQNLGIPRIVFYSSGAFMVAAFDRLWSNFDDVEPGTEVRFDDLPRSPSFSWDTLPSLFRRCKELASYDKVAADLIRTSLVANGLSWAFVFNTFWALEDQFLEYLIGLKGHSRFYSVGPLNMVNESAKLRVGDEKSGSNGGDGVISWLDQWADGSVLYVCFGSQKLLKKAQMEALAIGLERSGVRFVWVVKPLSAQQLADGYGSAPEGFEDRVSGRGFVLKGWAPQTEILSHRSVGGFLSHCGWNSVLEAVAAGVMILGWPMEADQFGNAK…	482
Sb01g63950	ATGGACCCACCAGCTAGCGCAGAGTCTCGGATTTCCGGGATCGTCTTCTACCCCTCTGGAGCTTTCATGGACTTCTATTGTCTCCAATGGCCTGAGTTGGGTCTCCGTTTTCAACACTTTTTGGGCCTGAGTGGTGTGATCTCGTGGCTGGATCAGTGGGCCGATTGGTCCGTTTTGTATGTGTGCTTTGGTAGTCAAAAGCTGCTTAAGAAGGCCCAAATGGAGGCGCTGGCTATTGGGCTTGAGAGGAGTGGGGTTCGGTTCGTTTGGGTCGTGAAGCCCTTGTCAGCCCAGCAGCTGACGGATGGGTACGCGTCAGTCCCGGATGGGTCCGAGGATCGGGTTTCGGATCGGGGCTTTGTTTTGAAGGGGTGGGCCCCGCAGACGGAGATACTGAGT…	642	MDPPASAESRISGIVFYPSGAFMDFYCLQWPELGLRFQHFLGLSGVISWLDQWADWSVLYVCFGSQKLLKKAQMEALAIGLERSGVRFVWVVKPLSAQQLTDGYASVPDGSEDRVSDRGFVLKGWAPQTEILSHRTVGGFLSHCGWNSVLEAVAAGVMILGWPMEAEQFGNAKLLVEYKGSAVVVCQGGDTVPDSAELARKMLSRCMGCSGKG*	214
Sb01g70660	ATGGAAGAAGAACCACCTCATGAAGTTGCTGTGATCACTGTTCCATTTCCAGGGCAAGGCCATCTCAACCAGCTCCTCCAGATCTCCTGCCTCGTTTCCTCGTATGGAATCCACGTTTACTATGTAGGTTCTTCCATCCACAACCGCCAAGCTAGAGCCCGGATCAATGGCTTGAATGTCGAGGAAATACATTTCCACGACATTCCTACTCCGCCCTTCGCCTCTCCTCCTACTGATCCCAACTCATTGACCAAATTCCCTGTACAGCTCCAACCGGCATGGATCGGCTCCCTGGAGCTGCGCCGCCCAGTGGCCGCTTTCTTGAATGAAATGGCCAGAAAGTTCAGGAGAGTCGTGGTGGTTCACGACTCTATGATGGCTGCTGTAGTTCAGGATGCT…	1341	MEEEPPHEVAVITVPFPGQGHLNQLLQISCLVSSYGIHVYYVGSSIHNRQARARINGLNVEEIHFHDIPTPPFASPPTDPNSLTKFPVQLQPAWIGSLELRRPVAAFLNEMARKFRRVVVVHDSMMAAVVQDAAAVPNVELYALNCISAFSLASTRSNQHIELTSDAVPEEIVDLVRQQIEPLSYRSGDLYNTCKLIEAQYLEILERECVSANRKSWAIGPLLPAKLSSDNQPESRHRCLRWLDQQVPNSVIYVAFGSTVTLSDEEITELANGLEQSKVKFLWVLKDADKSDAFDGKVRQAELPEGFEERLEGVGIVVREWAPQPQILAHPSTGGFMSHCGWNSCMESITMGVAIAAWPMHSDQPRNAYLVVEDLKVGLIVREWEQRKELVKASKIENA…	447
Sb01g70680	ATGGAAAGCTTATGCAAAGACCAAAACCAGGGCGGTCAAAGTCAACCATCCGCCATTGATGGAGCTTCATCACCACCTCAAGAACAAGTCGCCATAATCATCGTTCCATTCCCAGGCCAAGGCCACCTGAACCAGCTCCTCCAGCTCTCCTGCCTCCTCGCCTCCTCCTACACCGCCGCCGTCTACTTCGTCGGCGCCGCCCTCTCCAACCGCCAAGCCAAAACCCGCCTCAACGGCCTGAACCCTAGCCACTTGGCCAAGATCCACTTCCACGACCTCCCAACGCCGCCCTTCGCCTCCCTTCCGCCCGACCCCGCCTCCGCCAACAAGTTCCCCGCCCACCTCCACCCCGCCTGGGACGCCACCCTCCTCCTCCGCCCCCCCGTCGCCGCCTTCCTC…	1443	MESLCKDQNQGGQSQPSAIDGASSPPQEQVAIIIVPFPGQGHLNQLLQLSCLLASSYTAAVYFVGAALSNRQAKTRLNGLNPSHLAKIHFHDLPTPPFASLPPDPASANKFPAHLHPAWDATLLLRPPVAAFLRSLAGNIRRIVVVHDPMMAFVVQDFASIPNAESYAFNCISAFSHIAFIWEALGKPFPVPHPTQLPPTDGIITDKIIAFGAAQAEPLSRRSGDLFNSCKLIESPYLEVLERESSLEDKKFWAIGPILPTEFSSENHHQHRCLEWLDKQEIGSVIYISFGTTVSLSDEEIKEIACGLERSGVKFLWVLRDADKGDVFDGEIRRGNLPEGFEERVKEVGMVVREWAPQPQILAHASTGGFMSHCGWNSSMESFTMGVAMAVWPMHSDQS…	481
Sb01g70720	ATGGCAAACCACCGCAATACAACCCAAGTAGCGGCGGTTATGGTGCCGCTGCCGGCGCAGGGCCACCTGAACCAGCTCCTCCACCTCTCCCGCATCATCTCCGCCGCGAGCACAGCCACCGTGTACTACGTCGGCGCGGCCACCCACGTCCGCCAGGCCAAGCTCCGAGTCCATGGCTGGGACCCTTCCTCCATCTCCAACATCCACTTCCACGAGTTCCCCACCCCCCCTTTCACCACCCCCCCACCTAACCCCCATGCACCCACCAAGTTCCCCACCCAGCTCCTCCCCGCCCTCTCCGCCACCACCCACCTCCGCCGCCCCATCCACACATTCATCAACCACATCTCATCTGAATACGAAAAAGTAGTCGTCATATTCGACTCTCTTATGAGCTAC…	1404	MANHRNTTQVAAVMVPLPAQGHLNQLLHLSRIISAASTATVYYVGAATHVRQAKLRVHGWDPSSISNIHFHEFPTPPFTTPPPNPHAPTKFPTQLLPALSATTHLRRPIHTFINHISSEYEKVVVIFDSLMSYVVQDIDSIPNVEPYCFRSISAFSVYSFLWDAMGRPLDQLPSEAPGFEEFPRLDGLFPPEFAEFKSLQMGSRKKICGHIFNSSRVIEALFLDLLLKRNLHGAEKIWAVGPFNPVEITEKKDSTTARHECLAWLDKQTVNSVIYVSFGTTSSLSDEQVHELAIGLERSEQKFIWVLRDADKGDIFTGEVRRAALPEGFEERVRERGLVVREWAPQLEILGHGSTGGFMSHCGWNSCVESMSMGVVIAAWPMHSDQPGNAFLVTRVLRV…	468
Sb01g72340	ATGTCCACAGAGAAAACCGCCCACGTCGCCGCCTTCGCATTCCCGTTCGGCTCCCACCCGGCGGCGCTCCTCCACCTTGTCCAGCGCCTCTCCGCTGCCTCGCCCACCGTCCGTTTCTCCTTCTTCAACACCTCGGAATCTAACCAGAAGCTTCTGTCGACGGTGAGTCTCAATGGCTGCGACAACCTTAGAGTGTACGACGTAGAAGACGGCGTGCCTGATGGCCACGTCTTCTCCGGTAATCCGATCGAGGTGATTGGACTTTTCATTAAAGCCACGCCGGAGAATTTCAGACGGCGTTTGCGAGAGGTTGTCGACGAAACAGGATTGAAGGCCACCTGTCTATTGACCGATGCTTTTCTGTGGTTTTCGTCGGAAATGGCGGCGGAATTGAGGATC…	1356	MSTEKTAHVAAFAFPFGSHPAALLHLVQRLSAASPTVRFSFFNTSESNQKLLSTVSLNGCDNLRVYDVEDGVPDGHVFSGNPIEVIGLFIKATPENFRRRLREVVDETGLKATCLLTDAFLWFSSEMAAELRIRWVAFWTAGPMSLSLHMYTDEIRSRLGQIGSLQNEDQKLDFLPGASAIRASDLPKEFFHLDQPFARLLYDMSLAMPRSAAVLLNSFDGIQPDVENDLKLKLQKVLNIGPFPLQPQTPPDHDQGGCLAWLSSQAAASVAYISFGTMLTPPPPELTALAEALEEKQIPYLWSLRDHSKRQLLEPFFERTSSIGKVVDWAPQLQVLAHSSVGVFVTHCGWNSVMESITGGVPMICRPFFGDQMINRRCVEEVWRIGVGVEGGALTKPCM…	452
Sb02g02373	ATGAAAGATCAAACCCTACTGCATCTAGCCCTTAGAATATTTCCAAGTGTACCCAAGGCCAATTGTCTATTGATTTCTTCAATCTATGAGCTTGAATCCCATGTTATTGAAGCTCTCAACCAAGAATTCCCATTCCCTGTTTACACTTTTGGCCCAGCCATACCTTACTTGAATCTTGAAGATGCAACATCTTTCACAACCAGCAAGAATAGTGATCACGACTACTTCGAGTGGCTAAACTCTCAACCTCAGAGCTCGGTTCTCTACGTTTCGTTGGGAAGCTTTCTCTCCGTCTCCAGCGCCCAAATGGACGAAATCGCTGATGGATTACGCGCAAGTGGCGTGAGGTTCTTGTGGGTGGCTCGGAGGGAGGCCACGAGGCTGCAGGAAAGGTGTGGC…	807	MKDQTLLHLALRIFPSVPKANCLLISSIYELESHVIEALNQEFPFPVYTFGPAIPYLNLEDATSFTTSKNSDHDYFEWLNSQPQSSVLYVSLGSFLSVSSAQMDEIADGLRASGVRFLWVARREATRLQERCGDTAGRVVPWCEQLKVLCHPSVGGFWTHCGWNSTMEGIFAGVPIICFPIMMDQTTVRKHVVEDWKNGWDAKRTGDLLRSEQITKLVRKFMDLESLERRELTRRANELRKATRAAVSDGGSSKANLASFLTDILSNT*	269
Sb02g02373.p2	ATGTCTCCGGCGCAAAGAACCGGCCCAATCACGGCACGCCACGTGGTGGCCGTTCCTTATCCCGGCCGAGGCCACGTCAACCCCATGATGAACCTGTGCAAGCTGCTTGCAAACTCCAACCCCGACCTCCTCATAACCTTCGTCGTCACGGAGGAGTGGCTCGGCTTCATCAGCTCCGAAGAGAAGCCGTCCACTGTTTCCTTCGCCACCATCCCCAACGTCCTGCCCTCCGAGCTGGGCCGCGCCGCCGACATGATCGGCTTCGTGTCGGCTACTCAAACCAAAATGGCGGAGCCATTCAATCGGCTGCTCGACCAGATCGGCGCGCCGGTTCATTTCATCATTGCCGACACGTTCCTGGACTGGGCGGTTGATTTGGGGAATCGGAGGAATATTCCA…	636	MSPAQRTGPITARHVVAVPYPGRGHVNPMMNLCKLLANSNPDLLITFVVTEEWLGFISSEEKPSTVSFATIPNVLPSELGRAADMIGFVSATQTKMAEPFNRLLDQIGAPVHFIIADTFLDWAVDLGNRRNIPVASLWPMPASVFSVFYHFDLLAQNGHHPFELSGEPSIVISFALHMTISFLYRLWPVSNLVFSICFIFIFYSKLISQPT*	212
Sb02g06591	ATGGAGAAAGCAAGAGAGCAAAGAATCCCCCATGTAATAGTAGTTCCATATCCTAGCCAAGGCCACATAAACCCTCTTCTCCAATTCTCCAAACGCTTAGCCTCCAAGGGCGTCAGAGCCACATTCGCCACCACCACCTACACCAGCACCGACTCCATCCACGCCGCCGCAGTCGCGGTGGAGCCCATCTCCGACGGCTTCAACGGCTGCGGCTTTTCCCGGGCAGGAGACACCGAGACCTACCTCAAGTCGCTCAAGGAGAACGGCTCCAAATCCCTGGCCCAGCTCATCAACAAGTACCAAGACACGAGCTTTCCCGTTAGCTGCATAATTTATGACTCGTTTTTCCCATGGGCTCTTGACGTTGCCAAGCAGCATGGGATCCTGGGGGGGCCGTTT…	696	MEKAREQRIPHVIVVPYPSQGHINPLLQFSKRLASKGVRATFATTTYTSTDSIHAAAVAVEPISDGFNGCGFSRAGDTETYLKSLKENGSKSLAQLINKYQDTSFPVSCIIYDSFFPWALDVAKQHGILGGPFFTNSAAVCAVFSRIHGGALTLPVKMEEGAALVLPGLPPLKACDIPSFVRAPESYPAYLAMKLNQFSNIEIADFVFANTFQDLEGQVNVFISLNRVETI*	232
Sb02g06591.p2	ATGATTCCGTCAGCCTATTTGGATGCAAGAATTGAAGGAGACAAAGGTTATGGAGGCAGCTTATGGAAGCCACTAAGTGAGCAGTGCAGAGAGTGGCTCCAATCCAAGCCTCAAGAATCAGTCATCTATGTCTCATTTGGTAGCATGGTCTCACTATCCTCCAAGCAAATGGAAGAGATGGCTTGGGCCCTACTCTCCTCTAACTCCTACTTCCTATGGGTTATCCGAGAAACCGAACGCCACACTCTCCCGTCTGGATTCATCGACTCCATCCAGGGCAAGGGCTTGGTCGTGTCGTGGTGCAACCAGCTCGAGATGCTGGCTCATCCGGCCATCGGATGTTTTGTCACGCACTGTGGGTGGAACTCGACTCTTGAAGGGCTGTCGCTGGGCGTGCCC…	681	MIPSAYLDARIEGDKGYGGSLWKPLSEQCREWLQSKPQESVIYVSFGSMVSLSSKQMEEMAWALLSSNSYFLWVIRETERHTLPSGFIDSIQGKGLVVSWCNQLEMLAHPAIGCFVTHCGWNSTLEGLSLGVPMVALPQWADQMMDAKFIEEIWGVGVRAKEDEFGVARREEVLFCLREVMGGERREEIRRNARKLRELAKKAVDEGGSSDRSIDEFVMKLMVANK*	227
Sb02g17470	ATGGACAGTACTAGAGAAATCAAAGTTGTAATGTTACCATGGCTAGCCCATGGTCATATTTCTCCATTCTTAGAATTAGCAAAGAGGCTAGCAAATAGAAGATTTCTTATCTACATATGTTCCACACCTGTGAATCTCAATTCCATCAAGAAAAGAGTTTCTGAGAAACACTCTAAACAGATTAAACTGGTGGAGCTTCACCTTCCTCCACTGCCTGAGCTTCCTCCCCACCACCACACCACCAATGGCCTCCCACCCCACCTCCTCCAAACCCTCCAACATGCCTTCCGAATGGCGGGCCCCAGGTTTTCCGACGTTATCACCTGTCTGAACCCTGATTTAGTCATCTATGACTATTGCCAGCCATGGGCTGCTCAAGTTGCTTCTTCCTTTGCCATT…	1332	MDSTREIKVVMLPWLAHGHISPFLELAKRLANRRFLIYICSTPVNLNSIKKRVSEKHSKQIKLVELHLPPLPELPPHHHTTNGLPPHLLQTLQHAFRMAGPRFSDVITCLNPDLVIYDYCQPWAAQVASSFAIPAVQFLSMSAAMLMHLLYEFDKRVEKFPFQEISLRQYEKAAFCDINSSGDADEFLEAFKLSQDLVLLKTCREMEGKYVDFLSNVSNKRVVPVGSLVQDSMDVDGGSLEILQWLEKKEKKSVVFVSFGSEYFLSHEEREEVAKGLELSMVSFIWVVRFPSGRKIKIEEALPKGFLDRVGKRGLVVEGWAPQAQVLAHSSTGGFISHCGWNSTLESIKFGVPIIAMPMRVDQPVNARLVEAIGVGAEVVRDEEGKFQHEEIAKVIKKV…	444
Sb02g20710	ATGGGTTCTCTTCAATCTCCACATTTTGCTATCTTCCCTTTCATGGCTCAAGGCCATACCATCCCTCTCCTCTACCTCTCCCGCCTCCTCCGCAACCGCTCCGCCGCCGTGACCATCTTCACCACAGCTGGAAACTCTCCTCTGATCCGAGCTTCTCTCCACGACACCGATGTCTCCATCGTCGAACTCCCTTTCCCGGAGAACATAGAAGGGCTTCCTCCAGAAAAACTTCGAGGAGGCCCTCCGATCCCTCCGCCCACCGCCTTCCTGCGTCATCTCCGACGCTTTCTGGGCTTCACTCTTAACGCCGCCCAGAAGCTCGCCGTTCCCAGGATCGCTTTCTTCGGCATTGGAGCTTTTTCTTCCACCATGTATCAGGTTTTAGGCAGGAATAAGCCT…	1326	MGSLQSPHFAIFPFMAQGHTIPLLYLSRLLRNRSAAVTIFTTAGNSPLIRASLHDTDVSIVELPFPENIEGLPPEKLRGGPPIPPPTAFLRHLRRFLGFTLNAAQKLAVPRIAFFGIGAFSSTMYQVLGRNKPHANTISDDELFPITDFPDWKLTRNDFDPPFNMVEPSGPYFEFMSEQIAAMAMSQGVLVNSFYEMEHRYVDYWNEKIGPKSWCVGPLCAVAPPLQRAEKPFYVDFLNGKSAVGEAVLYVAFGTQADVSEEQLQEIAIGLERSEVSFLWALKSDLSEFIQDFEDRVKERGIIVREWVEQLEILKHGGVKGFLSHCGWNSVTESVSAGVPIIALPIMAEQHLNARLVAEELGVGLRMMPGSGSVRGLVAAEEVERVVREMMGGEGGAAA…	442
Sb02g27060	ATGGCGGCCAGAGATGAGGAAAGGCAGCTCCACATTGTGATGTATCCATGGCTCGCCTTCGGACACATAATCCCATTCCTCGAACTCTCCAAACTCATTGCTCAAAAGGGTCACACAATCTCTTTCGTTTCTTCCCCAAGAAACATCGATCGTCTCCCAAAACTCCCCCCACATTTAGCTTCTTCCATTTCTCTAATCAAAATCCCTTTGCCGAAAGTTGCAGAGCTCCCTGATAACGCAGAGGCCACCATCGACATCCCTGATGGACTCATGGGCTACCTCAAGATGGCCTTTGATGGCATGCAAGACAGGCTGGCCCGTTTCTTGGAGGAGGCCCGGCCCGACTGGATCATCTCCGACTTCGCTCCTTACTGGCTTCCTTCCATCGCCTCCCAGCTC…	1395	MAARDEERQLHIVMYPWLAFGHIIPFLELSKLIAQKGHTISFVSSPRNIDRLPKLPPHLASSISLIKIPLPKVAELPDNAEATIDIPDGLMGYLKMAFDGMQDRLARFLEEARPDWIISDFAPYWLPSIASQLQIPMAFFLILSAQFLSFCGSAHDLIASADYRSKPEDFMVPPKWIKFDTKVAYRLFEAQSIVGLSRENDSGVSDYFRTGSVILGSEAILMRYCNEFEPEWLALLEQLHQRQIIPVGVLPPAMSEHDADEEDENWVSIRNWLNLHDKGSVVYVALGSEVRPSQEQFTELAHGLELSRVPFLFILRSVSGADSVELPEGFEERVRGRGMVWRSWVPQAKILSHDSVGGFLSHCGWGSFIEALVFGLPIIALPFLIDQALNARVVTQNQC…	465
Sb02g29260	ATGGGGTCATTGAGAAGTGAAAAACCACATGTAGTTCTGGTTCCATATCCAGCACAGGGGCATGTGAATCCATTGATGATGCTTGGAAAGCTTCTTCATGGCAGGGGCTTCCATGTTACTTTCGTGAACACTGAATTCAACCACAACCGTTTGATCCGGTCCAAGGGCCCGGAATCGGTGAAGGGCTTGCCTGATTTCAGATTCGAAACGATCCCAGATGGAATGCCAGCATCAGAAGATCAAGATGCAACACAAGATGTTCCAATGCTGTGTTACTCCACCAGAAAAACATGCTTGGAGCCATTCAAGAAACTCCTTTCGAGCCTTAATTCCAGGCCCGATGTGCCCCCGGTTTCGTGTGTGGTTTCAGATGGAGTCATGAGCTTTGGCATCAGGGCT…	1458	MGSLRSEKPHVVLVPYPAQGHVNPLMMLGKLLHGRGFHVTFVNTEFNHNRLIRSKGPESVKGLPDFRFETIPDGMPASEDQDATQDVPMLCYSTRKTCLEPFKKLLSSLNSRPDVPPVSCVVSDGVMSFGIRAAQEMGIPDVQFWTASACAFIGYLHYREALKRGITPFKNDDYLTDGTLHTRADWVVGMRDVCLRDLPSFIRTTDPNDIMFDFMGEEAQSCLRASAILFNTFDELEKEALEAVITKFNYKSSIYSIGPLPLLASKHVPAESEVSSLNSSLWKPESKVFEWLDKQKPESVVYVNYGSVTTMTGQHFQEFAWGLAKSNQPFLWITRPDVVRGDSAVLSHEFFEEIKDRGLIVSWCAQVKVLAHFAVGAFLSHCGWNSTTESISSGVPVIC…	486
Sb02g29270	ATGAAGAACACAAGTACTTCTCCTCAACAACCTCATGCAGTTCTTGTGCCATTCCCAGCACAAGGCCACTTGATTCCCATGATGCAATTAGCCTCACTTCTTCAGACAAGAGGGTTCTTCATCACCTTCGTCAACACCGAGTTCAACCACAAGCGATTAGTCCGGTCCAAAGGAGTAGAGTGGATGCAGAGCTTCAAGGATTTCCGGTTTGAGACCATGACAGAAGGGCTGCCACCTTCTGATCGCAATGCAACTCAAGATCCGGCCGAGCTGTGTGGGTCCATTAGACGGACTTGTTTGCCTGTGTTCCATGAGCTCTTGGCTAAGCTCCTATCTAATGTGGAGTTGCCAAGAATTTCTGCCATAATATCTGATGGAGCTATGAGCTTTGCTATTAAG…	1443	MKNTSTSPQQPHAVLVPFPAQGHLIPMMQLASLLQTRGFFITFVNTEFNHKRLVRSKGVEWMQSFKDFRFETMTEGLPPSDRNATQDPAELCGSIRRTCLPVFHELLAKLLSNVELPRISAIISDGAMSFAIKVGAEFGIPVVQFWTASACGFMGYLQYHELIKRGITPFKDDDFVEKGLLETRLDWIPGMKNMRMKDMPSFVRTTDIDDVLLNYLGDEAQSCLKASAIIFNTFHDLEHEVLDAITSMSPPIYNVGPLSLLSKGSHRPSLWKEDGKCLEWLEKQERETVIYVNYGSVTLISEKHLKEFAWGLANSKHPFLWIVRPDIAMGESAFLPEDFIEETKDRCLITSWCPQEEVLSHPSVGLFLSHCGWNSTLESITAGVPMLCWPFFAEQQTNC…	481
Sb02g32140	ATGGCGGAAAAGAAACAGAAACCCCACGCAGTGTGTGTGCCATGGCCAGCACAGGGCCATCTCAACCCCATGCTCATGTTAGCAAAGCTCCTCCACCACCACGGCTTCTACATCACCTTCGTCAACACCGAGCACCACCGCCGCCGCCTCCTCAGCATCGGCGGCGCCTCCGCCCTCGACGGCCTGCTGGATTTCCGCTTCGCCGCTATCCCCGATGGTCTTCCGCCTGATGACCCCAGAACGAACCTCGCTTCTCGGTGTCGGGCCATCTCCACCACCTGCTTGGAGCCCTTCTGTGAGCTGCTCTCCGAGCTGGCAGGCGGCTCAGCGCCGCCGGTGAGCTGCATAATCTCCGACGGGGTTATGAGCTTCACGCTGCAGGCGGCGGAGAGATTCCAG…	1419	MAEKKQKPHAVCVPWPAQGHLNPMLMLAKLLHHHGFYITFVNTEHHRRRLLSIGGASALDGLLDFRFAAIPDGLPPDDPRTNLASRCRAISTTCLEPFCELLSELAGGSAPPVSCIISDGVMSFTLQAAERFQLPEVVLWTTGACGLLGYTLFPQLVEKGYIPLQDMRQVKDGYLEKSVDWIPGVKNIRLKDIPSFIRTTDPDCYLLNFVTSVIEAIHGAKALILNTFDALEQDVLNALSASFPRVYTLGPLHLMMNHVRDERLKTINFSLWKEDRGCIRWLDSKEPGSVVYVNFGSIAVLTVEQLTEFAWGLANSKKPFLWIIRPDMVQGESGMLPPEFVGEVRERSMLTRWCPQEQVLSHPAVGGFLTHCGWNSTLETVAGGVPVVCWPFFSEQHTN…	473
Sb03g09710	ATGGGTGAAAACAGGTTGAGGATTGTTATGTATCCATGGTTTGCTATGGGCCATCTCACATCCTTTCTTCACATCTCCAATAAATTTGCAGAGAGAGGGCACATAATCTTCTTTATCCTCCCACAAAAAACACAACCAAAGCTCGAAAAATTCAATCTTTATGCCAATCTCATAACCTTCATACCTATAACTGTCCCACATGTTGAAGGCCTCCCTGATGGAATCGAAACGACGTCGGATGTGGCGTTTCCTTTGTATAAGCATCTTCGCCACGCCATGGATCTCACACGGCCCGCCATTGAAGATCTCCTTCAAGAACTCAAACCCCATCTTGTCTTCTTTGACTTCACACACTGGATGCCTGCCTTGGCTCGTCGCTTAAGCATTAAGTCTGTTCAT…	1353	MGENRLRIVMYPWFAMGHLTSFLHISNKFAERGHIIFFILPQKTQPKLEKFNLYANLITFIPITVPHVEGLPDGIETTSDVAFPLYKHLRHAMDLTRPAIEDLLQELKPHLVFFDFTHWMPALARRLSIKSVHYCTISPAALAYMVRDESSHDAFMVPPPGFPPSAIKLYKHEARVVCLINNSKEFGSDMTFVQRMIVAVEECDAMGFKSCREMEGPYCEFLEKKFKKPVILAGPVVPKPPTSTLDEMWVEWLDQFKAKTVIYCAFGSEARLGRDQFQELLLGLELTGLPFLAALKPPMGAETVEEALPNGFSERSKERGVVHGGWVQQDLILSHPSVGCFVTHCGSGSLSEAMVKECQLVLVPHVGDQIMNARLMGGDLRVGVEVERGDEDGVFTKEG…	451
Sb03g09780	ATGGGTGAAAACAGGTTGAGGATTGTTATGTATCCATGGTTTGCTATGGGCCATCTCACATCCTTTCTTCACATCTCCAACAAATTTGCAGAGAGAGGGCACATAATCTTCTTTATCCTCCCACAAAAAACACAACCAAAGCTCGAAAAATTCAATCTTTATGCCAATCTCATAACCTTCATACCTATAACTGTCCCACATGTTGAAGGCCTCCCTGATGGAATCGAAACGACGTCGGATGTGGCGTTTCCTTTGTATAAGCATCTTCGCCACGCCATGGATCTCACACGGCCCGCCATTGAAGATCTCCTTCAAGAACTCAAACCCCATCTTGTCTTCTTTGACTTCACACACTGGATGCCTGCCTTGGCTCGTCGCTTAAGCATTAAGTCTGTTCAT…	1353	MGENRLRIVMYPWFAMGHLTSFLHISNKFAERGHIIFFILPQKTQPKLEKFNLYANLITFIPITVPHVEGLPDGIETTSDVAFPLYKHLRHAMDLTRPAIEDLLQELKPHLVFFDFTHWMPALARRLSIKSVHYCTISPAALAYMVRDESSHDAFMVPPPGFPPSAIKLYKHEARVVCLINNSKEFGSDMTFVQRMIVAVEECDAMGFKSCREMEGPYCEFLEKKFKKPVILAGPVVPKPPTSTLDEMWVEWLDQFKAKTVIYCAFGSEARLGRDQFQELLLGLELTGLPFLAALKPPMGAETVEEALPNGFSERSKERGVVHGGWVQQDLILSHPSVGCFVTHCGSGSLSEAMVKECQLVLVPHVGDQIMNARLMGGDLRVGVEVERGDEDGVFTKEG…	451
Sb03g13970	ATGTCTACAGAAAAAACAAGTCTTGTGTTCATTCCATTCACTATAATGAGCCACATGGTGGCGGCGGTGAAGGCGGCGAAGCTCCTCGCCGATCGCGACGATCGCCTCTCCGTCACCGTTCTGGTAATGAAACTCCCCATGAACGACCCCAAGATCAGTTCTTACACCAAGAATTCACCGGATTCTCGTATAAACTTCGTCGAATTGCCGGAGAACAATTCCGACATGGCGGAATTGATGAAGAACCCTAAAACCATGCTGCCTCGATTGATGGAGGCCCAGAAGGGCCCGATCAAGGACGCCGTTGCTAAAATCATGGAGGCCCAGAAATCGACCAAGCTTGCTGGGTTCATCGTCGACATCTTCTGCTCCACCTTCATGGACGTGGCCAAGGATCTC…	1425	MSTEKTSLVFIPFTIMSHMVAAVKAAKLLADRDDRLSVTVLVMKLPMNDPKISSYTKNSPDSRINFVELPENNSDMAELMKNPKTMLPRLMEAQKGPIKDAVAKIMEAQKSTKLAGFIVDIFCSTFMDVAKDLAAPAYLFFTCGAASLGLMFRLQSFSDEENKSLSEFEHTDAVISCPTYLNPVPAKVWPPGLFDKDGVFINITRKLREVNGIIINTFLEFEHHAIAALSADEKIPPVYPVGPILQDEREDTEETKQQRSEIMSWLDNQPDSSVVFLCFGTSGSFSEAQVKEIAVALENSGQRFLWSLRKPPAGKMGPPGEYENPAEVLPEGFLDRTAAVGRVLGWAPQIAVLAHPAVGGFVSHCGWNSTLESVWFGVPMAVWPLAAEQQANSFQLVKD…	475
Sb03g14120	ATGACGATGAAGAGGAAGAAGATAATTCTAGTGCCATATCCAGCACAAGGCCACGTCACCCCCATTCTGAAGTTCGCCGCCGTCCTCTCCAGCCTCGGCTTCCGCCCCGTGGTCATCATGACGGAATTCATCCACCGCCGTATCTCGCCGGGGATCGACGACCGTATTCTCTGCCACCCGATTCCCGACGGATTAGACGACGACGCGCCGCGGGATTTCTTTGCCATCGAGAGGGCCATGGAGGAGTACATGCCACTGCTTCTGGAGAAATATATCAGGAAATTGATAGAAGATGAAGAGAGAGAAAGTGGCGGCGGGATTGCGTGCTTGGTGGCGGATTTGCTGGCGTCGTGGGCGGTCGGGGTGGCGCGGCGGTGCGGCGTCCAGGCGGCGGGGTTC…	1380	MTMKRKKIILVPYPAQGHVTPILKFAAVLSSLGFRPVVIMTEFIHRRISPGIDDRILCHPIPDGLDDDAPRDFFAIERAMEEYMPLLLEKYIRKLIEDEERESGGGIACLVADLLASWAVGVARRCGVQAAGFWPAMHATYRLIAAIPRLLRTGIISENGCPRNPSDPICLSSNEALMLISSKELPWLIGSSSARISRFKFWNRTMERAKSLGYIFMNTFVDEFEAEISESPKTTFHEYYSISSPRVLEIGPLIMQLASTLMKSSAATFWDEDMSCLGWLEKQDVGSVMYISFGSWVSPMGEEGKVRSLALALEALGRPYIWVVGPAWRRGLPDGSGSALGRIVQWAPQLEVLRHPSVGCYLTHCGWNSTMEAIQYRKPLLCYPIAGDQFLNSAYIVNA…	460
Sb03g16940	ATGTCTACAGAAAAAACTAGTCTTGTGTTCATTCCATTCACTATAATGAGCCACATGGTGGCGGCGGTGAAGGCGGCGAAGCTCCTCGCCGATCGCGACGATCGCCTCTCCGTCACCGTTCTGGTAATGAAACTCCCCATGAACGACCCCAAGATCAGTTCTTACACAAAGAATTCACCGGATTCTCGTATAAACTTCGTCGAATTGCCGGAGAACAATTCCGACATGGCGGAATTGATGAAGAACCCTAAAACCATGCTGCCTCGATTGATGGAGGCCCAGAAGGGCCCGATCAAGGACGCCGTTGCTAAAATCATGGAGGCCCAGAAATCGACCAAGCTTGCTGGGTTCATCGTCGACATCTTCTGCTCCACCTTCATGGACGTGGCCAAGGATCTC…	1425	MSTEKTSLVFIPFTIMSHMVAAVKAAKLLADRDDRLSVTVLVMKLPMNDPKISSYTKNSPDSRINFVELPENNSDMAELMKNPKTMLPRLMEAQKGPIKDAVAKIMEAQKSTKLAGFIVDIFCSTFMDVAKDLAAPAYLFFTCGAASLGLMFRLQSFSDEENKSLSEFEHTDAVISCPTYLNPVPAKVWPPGLFDKDGVFINITRKLREVNGIIINTFLEFEHHAIAALSADEKIPPVYPVGPILQDEREDTEETKQQRSEIMSWLDNQPDSSVVFLCFGTSGSFSEAQVKEIAVALENSGQRFLWSLRKPPAGKMGPPGEYENPAEVLPEGFLDRTAAVGRVLGWAPQIAVLAHPAVGGFVSHCGWNSTLESVWFGVPMAVWPLAAEQQANSFQLVKD…	475
Sb03g16950	ATGTCAATGGAGAAGAGGGCAAGCATAGTGTTCATTCCATTCCCTGTACTGAGCCACCTGGTTGCTGCAGTGAAGATGGCGAAGCTCCTCGCCGATGGAGACCAGCGCCTAGCCATTACAGTCCTCATCATGAAGCTTCCATTTGACACCAAGATCAGCTCCTACATCAAGAATTCCCCCGACTCTGGGATCAACTTCGTTGAGCTCCAAGCAGACAACTCCACCTTCGCAGATCTTGCCAGATCCCCCCAGACCATGATGCGTCTCTTCATCGAGGGCCAAAAGGGCCCTGTCAAGGACGCTGTCTCTCAAATTCTCATGTCCTCCAAGCTCGCCGGGTTCGTGGTCGACATGTTCTGCACCGCCATGGTCGACGTGGCTCACCAACTCGGTGCGCCT…	1413	MSMEKRASIVFIPFPVLSHLVAAVKMAKLLADGDQRLAITVLIMKLPFDTKISSYIKNSPDSGINFVELQADNSTFADLARSPQTMMRLFIEGQKGPVKDAVSQILMSSKLAGFVVDMFCTAMVDVAHQLGAPAYVFFTCGAASLGLMLHLQSLSDDDNWDLTEYEHSDAVIPVPTYVNPVPASVWPTSVFVKERGFIDFIRKFRECKGIIVNSFLELEPHAIASLSADKKIPPVFPVGPILQDEGPKNTDIIEWLDGHPDSSVVFICFGSRGCFQLEQVKEIAVGLENSGHRFLWSLRKPKPESQMGFPEEYEDPGEALPEGFLQRTAEIGKVIGWAPQMAVLSHPAVGGFVSHCGWNSTLESVWSGVPMAVWPLSAEQQANAFQFVKDLEIAVEIKM…	471
Sb03g16960	ATGACGAACGTTGAGTTGGTGTTCATCCCTTCTCCGGGGCTGAGCCACCTTGTCTCCACCGTGGAGGCGGCCAAGCTCCTCCTCCACCGCGATCACCGCCTCTCCATCACCGTGCTCATCACCAATCTTCATAAGGACACAAAAGTCGAAAACTACACTCTAAAAACCACTTCAAATCCCAATACCTCCCCACGTTTACGCTTCATAAACCTCCCAACTCAAGAAGAGGATTCAATTGACAGCCAAATAAGGCAGGTTAGAGAGATAGTCTCTGTCCTAATCAAAAACCCAGATTCTAAATTGGGTGGACTAGTGCTCGACATGTTCTGCACCAGCTTCATCCAAGTTGCTGAAGAATTCGCCATCCCATCTTACGTTTTCTTCACTTCTGGCGCCTCT…	1392	MTNVELVFIPSPGLSHLVSTVEAAKLLLHRDHRLSITVLITNLHKDTKVENYTLKTTSNPNTSPRLRFINLPTQEEDSIDSQIRQVREIVSVLIKNPDSKLGGLVLDMFCTSFIQVAEEFAIPSYVFFTSGASALGLLQHLVSLKLEHNQDLTQFKDSDVELSVPCFSVPVPAKVLPAVMVEGGPIEDTFMNYFKRIPETRGIMVNTFYELESFAIQSLLSDAKAPKVYPVGPILGFDQTQGPVGDDAIKKWLDDQPENSVVFLCFGTMGSFCEGQVKEIAMALEKSGNRFLWSLRKPEKGRVTEYENYEEVLPQGFLERTKGVGKVMGWAPQAAVLSHPAVGGFVSHCGWNSTLESLWFGVPMATFPLYAEQQMNAFLLVKEEGMAEMITLDYKIDFK…	464
Sb03g16990	ATGGAGGGGGAGTGGCATTGTGAGAAAAGGCCTTTTTTGAAGAATGAATCTTTTGCAAAAGACAATGAGAATGTGCAAAAATCTGGGTGCCTTTCTATTGTTGTTCTTGGTGCATCTGGTGATCTTGCTAAAAAGAAGACATTTCCTGCTCTTTTTAACCTTTATCGACAGGGGTTCTTGCAATCCAATGAGGTACACATATTTGGATATCCAAGGGTAAGGTGTGGGTGTGGGTGTGGCCACTGCATCATTTGTCTCAAATCAATACTTTCCAACACTAAAGTAGTGGCAGGAATGACGAAAGTGGAATTGGTGGTCATCCCTTCTCCGGGGCTGAGCCACCTTGTCTCCACCGTGGAGGTGGCAAAGCTCCTCCTTCAAAGGGATCACCGCCTCTCC…	1755	MEGEWHCEKRPFLKNESFAKDNENVQKSGCLSIVVLGASGDLAKKKTFPALFNLYRQGFLQSNEVHIFGYPRVRCGCGCGHCIICLKSILSNTKVVAGMTKVELVVIPSPGLSHLVSTVEVAKLLLQRDHRLSITVLIMSLRKDNKVDHYTQNITCNPNASPRLRFINLPTKDYTSASLDSLSDQINDHITHVRDAVSDLINHPSAPGSKLAGLVLDMFCVKFMEVADEFNIPSYVFYTSGASAFGLLLYLHSLKFEHNQDLTQYNGPDVELSVPCFSIPVPAKVLPPVLLEGVPMADNFMRNIKRLSETKGIMVNTFYELESFAIESLLSDAKIAKVYPVGPILNLSSGGDQSQGSFDDDVIKKWLDDQPEKSVVFLCFGTMGSFSDVQVKEIAMALE…	585
Sb03g17000	ATGAACGTGGTTTGCTGGCAATCTTGTCCGCTTGTAATAATTAGTAGGTGTGGCACAGTGCAGGCTCACCTATCTCCAATGAAGAAAGTGGAATTGGTAGTTATCCCTTCGCCGGAGCTGAGCCACCTTGTCTCCACCGTGGAGATGGCCAAGCTCCTCCTCGACAGGGATGACCGCCTCTCCATCACTGTACTAATCATGAGTATTCTTAAGGACAGCAAGGTCGATAGTTACACAGAGAGAACCACTTGTAATGCCTCGCCTCGTTTACGCTTCATTCACCTCCCAACCTCTCAGTCTCCATCGATGGGCTCACTCTTCGATCTTATCAACGCCCACACAACTCACGTTAGACACGCCCTCTCCGATCTGATTAATCACCCTTCTGTACCCAACTCT…	1503	MNVVCWQSCPLVIISRCGTVQAHLSPMKKVELVVIPSPELSHLVSTVEMAKLLLDRDDRLSITVLIMSILKDSKVDSYTERTTCNASPRLRFIHLPTSQSPSMGSLFDLINAHTTHVRHALSDLINHPSVPNSQLAGLVLDMFCIKFFDIAEELSIPAYVFYTSGAASLGLFQYLSALKLEHNQELTQFKDSDVELSVPCFSIPVPAKVLPGVMVDGGPVSDTFASYFKRISETKGVLVNSFYELESYSMESFVSDAKTPKVYPVGPILNLSSGGDQSQDDDAIKKWLDDQPESSVVFLCFGTMGSFSQGQVKEIATALENSGNRFLWALRKPGEKSSNVTECENYEQVLPQGFLERTKEVGKVMGWAPQAAVLSHPAVGAFVSHCGWNSTLESLWFGV…	501
Sb03g30800	ATGGATACTTCCTTAGATCTGGATCATGCCCGTAATCCGCCGCTGACGGTGGTGGCGCCGCCGATGAGACAGGCCGAAGAAGCCAGCTCTTCATCGAGTTCCCGTCGAGTTTCCGTCAAGTTCGAGAAAGATGCTCCTGCGATTGCTCCTACTACTGTCGGTAGTAGCGTTGCTGCCGCTTCTTCGCTTTCCAATGGGAGTGGAGAGGCCAAGTTTTCAAGAGTAAATACTACGCCTTCAGAAATTCTGAATTCTAAAAACTTGGAGTCTCCCACGGTGTTAGAACGATCAAAGACCGAGAGACAAAAGCGCAATAGTATACTTGCCAAAGAGACTGCTCAGATTTTCGATAATCGAATTTCTGCCCAGCAAAAGCTCAGATTGTTGAACAGAATAGCT…	1989	MDTSLDLDHARNPPLTVVAPPMRQAEEASSSSSSRRVSVKFEKDAPAIAPTTVGSSVAAASSLSNGSGEAKFSRVNTTPSEILNSKNLESPTVLERSKTERQKRNSILAKETAQIFDNRISAQQKLRLLNRIATVKHDGTVEFEIPGDVEPQALGVDTESVYNEIDEEPIDAAELQDIPPLQVVILIVGTRGDVQPFVAIGKRLQDYGHRVRLATHSNFKEFVLSSGLEFYPLGGDPKVLAGYMVKNKGFLPSGPSEIPIQRNQMKEIIYSLLPACKEPDMDSGIPFKADAIIANPPAYGHTHVAEALKIPIHIFFTMPWTPTSEFPHPLSRVKQSAGYRLSYQIVDSLIWLGIRDMINDVRKKKLKLRPVTYLSGSQGSESDIPHGYIWSPHLVPKPK…	663
Sb03g36110	ATGGCGTCCCATTCAAACCTTCACTTTGTGCTAGTTCCATTGCTAGCACAAGGCCACATAATACCAATGATCGACATGGCTAAGTTATTAGCCCACCATGGCGTCGTAACAAGCTTAGTTACGACGCCACACAACACTTCCCGGTTCGAGAAAACCATCAACCGGGCTCGATCGGCGGGGTTGCAAATCCGGCTGATCGAGATCCCGTTTCCATGTGAAGAAGTCGGGCTCCCAATTAGCTGTGAAAATCTCGACAGTGTGCCATCACGACATCTCATAAGAAACTTCTATATCGCACTCGATAAACTCCAAGAGCCCCTGGAACAGTTTTTATTACAACATGACCCTCCACCGAGTTGCATAGTTTCAGACAAATGTCTGTCTTGGACATCTAAAACG…	1467	MASHSNLHFVLVPLLAQGHIIPMIDMAKLLAHHGVVTSLVTTPHNTSRFEKTINRARSAGLQIRLIEIPFPCEEVGLPISCENLDSVPSRHLIRNFYIALDKLQEPLEQFLLQHDPPPSCIVSDKCLSWTSKTAQRFNVPRLVFHGMCCFSLLSSHNLKLHRPYLSVNSDSEPFPIPGLPFNVQITKAKLPGSFIALPDLDDIRDQMQEAESNAYGVVVNTFSELEAGCVEEYRKAIDKKVWCIGPVSLCNTGILDKFERGNRASIDESMCLGWLDSRQPKSVLYACLGSQCRLVPGQLIELGLGLEASNHPFIWVVRTGDDGLEEMEKWLVDERFEERIRGRGLLIKGWAPQVLILSHPAVGGFLTHCGWNSTIEGVCAGVPMMTWPMFAEQFLNEKL…	489
Sb03g36130	ATGGCCACTCAACCTTGCCAGCTTCACTTCATCTTGTTCCCTATGATGGTACCAGGACACATGATCCCCATCATAGACATCGCCAAATTGCTGGCACAACGAGGTGTGATCGTTTCCATAATCACCACACCAAAGAATGCCAATCGCTTTGCTTCAACAATCGATCGCGCTGTAAGATCTGGATCGAGAATTCAGCTCATTCAGCTCCGCTTTCCATCTGTAGAAGCTGGGTTGCCGGAAAACTGCGAGAATTTGGATGAACTTCCTTCACTAGAGATGGGGAGAGAGTTCTTCGTTGCTCTCAATATGTTGCAGAAAGATGTCGCAAAGGTGTTCGAGGAAATGACTCCGAGACCAAGCTGCTTGATCTCGGACATGGGCTTTCCTTGGACAACCCAA…	1491	MATQPCQLHFILFPMMVPGHMIPIIDIAKLLAQRGVIVSIITTPKNANRFASTIDRAVRSGSRIQLIQLRFPSVEAGLPENCENLDELPSLEMGREFFVALNMLQKDVAKVFEEMTPRPSCLISDMGFPWTTQLAERFNIPRIVFHGTSCFSLLCGHNIKASQILDTLNSDSDPFEVPNLPDRIVLRRGQVNGSQRQKSALLKDVTDQIRAVEKTTYGVVVNSFEDLEPEYVKEYSKVKGEKVWCIGPVSMCNVDSLDLAERGNKAAIDVQDCLKWLDQHEPGSVIYASLGSLARLTQEQMIELALGLEASNKPFIWALGGGKSAALEEWFLDSRFVERTKDRAFLIRGWAPQVLILSHHAIGGFLTHCGWNSTLEGISSGVPMVTWPFFADQYCNEKL…	497
Sb03g36140	ATGGCAATCCATGGAGAAATACAACCTCATTTCGTTCTTCTTCCTTTCATGGCCCAAGGCCATCTGATTCCCATGGTAGACATGGCTAGATTGCTGGCAAAGCAAGGTGTGCTTGTCACGATTCTTGTCACTCCTAAAGAGGGAGAGAGAGTTAAAGGAGTGATTGATCGTGCAATCCACTCAGGGCTTAGTATTCGTATTTCCCACCTCAAATTCCCTTGTATTGAGGCTGGGTTGCCAGAAGGGTGCGAGAGTTTGGACATGCTCCCTTCTATGGATTACATGTATAGCTTTTTTCGGGCTACTTCGATGCTCAGAGAGCAGGTTGAAGAGGTGCTTCAAGAACTGAAACCATGGCCGAGCTGCTTGATAGCTGATATGAGTTTTCCATGGGCCACT…	1476	MAIHGEIQPHFVLLPFMAQGHLIPMVDMARLLAKQGVLVTILVTPKEGERVKGVIDRAIHSGLSIRISHLKFPCIEAGLPEGCESLDMLPSMDYMYSFFRATSMLREQVEEVLQELKPWPSCLIADMSFPWATEAALKLHIPRIMFHGTSCFSLLCMHMTMFSKDIEAISSDTEYFVLPDMPDRIEITKLQLKGTAGEMPPEWVKIWVEVFESEKESFGTVANTFQELEPEYVKLYTKVKGKKAWCVGPVSLCNKEDSDKAERGNQASIDQHQCLTWLDSHEPGSVIYVCLGSLSRLSASQLIELGIGLEASNRPFVWVVRSESDEFKTWLSKENFKERIQGRGLLIQGWAPQVLILSHPSVGAFLTHCGWNSTLEGVTAGLPMITWPVFAEQFCNEKF…	492
Sb03g36150	ATGGCAGTCCATGGAGAAATACAACCTCATTTTGTTCTTCTTCCTTTCTTGGCCCAAGGCCATCTGATTCCCATGGTGGACATGGCTAGACTGCTGGCAAAGCGAGGTGTGGTGGTCACGATTCTTGTCACTCCCAAAAACGGAGAGAGAGTTAAAGGAGTGATTGATCGTGCAATCGCCTCAGGGCTCAGTATTCGTATCTTCCACCTCAAATTCCCTTGTATTGAGGTTGGGTTGCCAGAAGGGTACGAGTATTTCGACATGCTCCCTTCTATGGATTACATGTTCAGCTTTTTTCGGGCTACTACGATGCTAAGAGAGCAGGTTGAAGAGGTGCTTCGAGAGCTGAAACCATTGCCGAGCTGCTTGATAGCTGATATGTGTTTTCCATGGGCCACT…	1539	MAVHGEIQPHFVLLPFLAQGHLIPMVDMARLLAKRGVVVTILVTPKNGERVKGVIDRAIASGLSIRIFHLKFPCIEVGLPEGYEYFDMLPSMDYMFSFFRATTMLREQVEEVLRELKPLPSCLIADMCFPWATDVALKLHIPRIMFHGTSCFSMLCTHMAMVSNDFETIGSDTEYFVVPDMPDKIEITKLQLRGTVDELPPEWVKIRAEMLESEEGSFGTVANTFQELEPEYVKLYTKVKGKKAWCVGPVSLCNKEDSDKAERGNQASIDQHQCLTWLDSHEPGSVIYVCLGSLSRLSASQLIELGIGLEASNRPFVWVVRSESDEFKTWLSKENFKERIQGRGLLIQGWAPQVLILSHPSVGAFLTHCGWNSTLEGVTAGLPMITWPVFAEQFCNEKF…	513
Sb03g36160	ATGGAAATCCATGGAGAAACACAGCCTCATTTCGTTCTGCTTCCATTCATGGCGCAAGGCCATCTGATTCCCATGGCAGACATTGCCAGATTGCTGGCAAAGCGAGGAGTCATCGTCTCCATTCTTCTGACTCCCAACAATGCCAACAGAGTCAAAGGAGCCATCGATCGTGCAATCGGCTCTGGACTCGCCATTCGTGTTTCCCATCTCGAGCTTCCATGTGCTCAAGTTGGGTTGCCTGAAGGGCTCGATAACATCGACCTGCTTCCTTCTGTGAGTGATAGCTTCGCGTTTTATAAAGCTACTGCGATGCTGAGAGATCAGGTTGAAGAACTGCTTCAAGAAATGAAGCCATGGCCGAGCTGCTTGGTGGCCGACATGAATTTTCTGTGGGCAACT…	1578	MEIHGETQPHFVLLPFMAQGHLIPMADIARLLAKRGVIVSILLTPNNANRVKGAIDRAIGSGLAIRVSHLELPCAQVGLPEGLDNIDLLPSVSDSFAFYKATAMLRDQVEELLQEMKPWPSCLVADMNFLWATDMALKLNIPRLMFHGPGCFPLLCMHLETSMEFEAVASDTEYFVLPDMPDRIEITKAQLRGDANEVHPEWAKMRREMLESEKDRAQLRGDANEVHPEWAKMRREMLESEKGSFGTVANTFQELEPEYVERYTKVKGKRVWCVGPVSLCNQESSDMAERGNKASIDKHQCLQWLDSHESGSVTYACLGSLTRLTGSHMVELGLGLEASNRAFIWVIRNASDEFKTWLSKEDFEGRIKGRGLLIQGWAPQVLILSHPSVGAFLTHCGWN…	526
Sb03g36610	ATGCTCCAAATTTATCGATCAATACTAAGAACAAAACCTCAAGTATCATCAAACATAACAATGGCAGGAAATGTGAGCCCAAAGCCTCATGCAATCATGGTTTCATTTCCTTACCAAGGTCACATAACTCCATACATCAATCTAGCCGCAAAACTTGCTTCAAATGGCTTCATTGTCACTTTTGCCCACCTTGAATTTATCCACCACATGTTGTCTCAATCCTTTGGTAGTATTGGCAAAGTCGATTTCTTTTCTGAAGCTCGAGAATCAGGTCTTGACATTCGTTACACAACTATCGGTGATGGTTTCCCTCTGAACTATGATAGATCTCTCAACCTAGAAGAGTATTGGGAAACCATGATGGTACAATTTTCAGATCGCGTTGATGAATTTGTTGCT…	1005	MLQIYRSILRTKPQVSSNITMAGNVSPKPHAIMVSFPYQGHITPYINLAAKLASNGFIVTFAHLEFIHHMLSQSFGSIGKVDFFSEARESGLDIRYTTIGDGFPLNYDRSLNLEEYWETMMVQFSDRVDEFVAKIIECDPYSTPFLVTDVLFTWPAAIAKKYNLLNVSFWTEPALVFSLNYHMDLLQENGHFPCKEHAEEEITYVPGIETISTKDLMPYLKERQIGSIPYKIADRIRDRGLVVPWCDQIKVLSNRAVGGFLTHCGWNSILESIWYGVPMLCYPLEYDQPPNRKLVVDDWKIGINVCDGNAVNGKEVARKIKNLMCSEELKKERK*	335
Sb03g36620	ATGGCAGGAAGTTTGAGCCCAAAGCCTCATGCAATCATGATTTCATTTCCTTACCAAGGTCACATAAATCCATATGTCAATCTTGCTACAAAACTTGCTTCAAATGGCTTCATTGTCACTTTTGTCCACCTTGAATTTGTCCACCACAAGTTGTCTCAATCCTATGGTAGTGTTGGCGAAGTCGATTTCTTTTCTAAAGCTCGAGAATCAGGTCTTGACATTCGTTACACAACTATCGGTGATGGTTTTCCACTGGATTACGATAGATATCTCAACATAGAAGAATATTGGGAAACCATGATGGAAAAATTTCCAGATCGTGTTGATAAATTTGTCGCAAAGATAATAGAATGTAATCCATATTCGACACCGTTCTTGGTCACTGATGTTTTTTTCACG…	726	MAGSLSPKPHAIMISFPYQGHINPYVNLATKLASNGFIVTFVHLEFVHHKLSQSYGSVGEVDFFSKARESGLDIRYTTIGDGFPLDYDRYLNIEEYWETMMEKFPDRVDKFVAKIIECNPYSTPFLVTDVFFTWPAAIAKKYNLLNVSFWTQPALAFSLNYHMDLLQENGHFPCKDHVEEEITYIPGIKTISTKDLMPFLKERQIEVVSGKFNQDMENVSATLKDALQNGVRYFDQFLGDS*	242
Sb03g36650	ATGGCTGAAAATTTGAGCACAAAGCCTCATGCAATCATGGTTTCACTTCCTTACCAAGGTCACATAACTCCATATGTCAATCTTGCCACAAAACTTGCTTCAAATGGCTTCATTGTCACTTTTGTCCACCTTGAATATATCCACCACAGGTTGTCCCAATCCTACGGTAGTATTAGCAAGGCCGATTTCTTTTCTGAAGCACGAGAATCGGGTCTCGACATTCGTTACACAACGATTGGTGATGGATATCCTCTGGAATTTGATAGAGATCTCAACTCCAACGAGTACTGGGAAACCATGATGGTAGATTTTCCAAGTCATGTTGATGAATTCGTCGCAAAGACAATCAAATGTGATTCATATTCAGCCCCGTTTTTGGTCACCGATGTTTTCTTCACA…	1104	MAENLSTKPHAIMVSLPYQGHITPYVNLATKLASNGFIVTFVHLEYIHHRLSQSYGSISKADFFSEARESGLDIRYTTIGDGYPLEFDRDLNSNEYWETMMVDFPSHVDEFVAKTIKCDSYSAPFLVTDVFFTWPAVIAKKYNLVNVLFWTEPAMVFSLAYHMYLLHENGHFPCKDHAEEEITYIPGIETISTKDLMPYLKERQIGGIVYKIVVNSFKDVRKADFILHNTVHELESELFFALNKYQSNYAIGPINFSKTIATSTVNKSLWSESDCSEWLESKPPGSVLYVSFGSLVQITKEVIEEIAHGILLSEVNFIWVVRADAVSSADSDDPLDGFRDRIRDKGLVVPWCDQIKSFPKASKKFQC*	368
Sb03g36660	ATGGATCAAAGGCTGAAACCCCATGCCATCATCATCCCACTCCCTCACCAAGGCCACATCAACCCCACCATTAGTCTAGCTCTCAAGCTTGCTTCCAAGGGCTTTGCCATTACCTTCATCAATCTTGAATTCGTGCAAGACATGATATCCAAATCTAGTCGTGACAACGTTGATTTGTTTTTTGAAGCGCGTAAATCAGGTCTGGATGTACATTGTAGAACGATCAGTGATGGTTTTCCCTTGGAATTTGATCGAGGTCTCTACTTGATCGAGTTCTGGGACTCCATGCTCCAAGATTTCTCAACTCGGGTCGACCAACTTGTTGGGAAGATAATCGGATCCGACCCGTATTCTGCCCATTTCCTGGTTGCGGACAGCCTTTATGCATGGCCTGCAAGG…	1434	MDQRLKPHAIIIPLPHQGHINPTISLALKLASKGFAITFINLEFVQDMISKSSRDNVDLFFEARKSGLDVHCRTISDGFPLEFDRGLYLIEFWDSMLQDFSTRVDQLVGKIIGSDPYSAHFLVADSLYAWPARIAKKYNIVSVSYWTEPALVFSLTYHSELLREKGHFPCKDGIEEEINYIPGIESINTKDFMPYLKQSDIATLSYRLVHSAFKDLKNADFIVHNTVQELESQTLSALNKYQPNYAIGPVGFSNDIAKITVFKSLWSESNCSQWLESKPPGSVLYVSFGSLVQTSKEVIEEIAHGLRLSGVSFIWVIRPGVAGSEDVNSVPDGVFGDEVRDRGLVVPWCDQIMVLSNPAVGGFVTHCGWNSILESIWFGVPMICYPITYDQPTNRKLVV…	478
Sb03g36670	ATGAACTTAAATATTGGGACTATTTTTGATAAATCGGAAATAATGGGTACCAATCTTGAAATAAGAACAAACTCGGCGACTGAAAATGATATTGACCCATTTTACCTTCAAGAAAGTTCATATAGTTATAAAAAAACACATAATTTTGGCAAACAAACTCATCCAAAAAACACATCAAAACATCTGCAAATTAAAATGGGAGATAGAAAGAGAAAGGGTCATGCCATAATGATCAGTATCCCATTTCAAGGCCACATGAGCCCCTTTATAGACCTTGCTCTCAAGCTTGCTTCCAAGGGTCTAACCATCACTTTCGTTCATCTTCAATTTCTACATCACAAATTATCCAAAGCCCACCATGGAAACACAAATGAGGTCGATTTCTTCTCTGAAGCTCGA…	1641	MNLNIGTIFDKSEIMGTNLEIRTNSATENDIDPFYLQESSYSYKKTHNFGKQTHPKNTSKHLQIKMGDRKRKGHAIMISIPFQGHMSPFIDLALKLASKGLTITFVHLQFLHHKLSKAHHGNTNEVDFFSEARRSGLDIRYTTIDDGLPLEFDRDLNFDEYWGIMGRDFPSRVDEFVGKMIESDGDGVHFLVADTVYEWPAAIAEKHKLVNVSFWTQTALVFSLAYHWDLLERNGHFPCKDEIEEEINYIPGIESMSTKDLVHYMKESEVEKSVTKGTRLAFEGVKKADFILHNTVHELESQTLSALNEYQRNYAIGPISFSQTLPTSSVTRSLWSESDCTEWLEPKPPGSVLYVSFGSFVHTNKSIIEEIAYGLVLSGVHFIWVIRQGILSDGDANVL…	547
Sb03g36680	ATGGGAGATGGGCAAAGGAAACCTCATGGCATCATGATCTGTGCCCCATTCCAGGGCCACATCAACCCATTTCTGAACCTAGCTCTCAAGCTTGCTTCCAATGGCTACACCATCACATTTGTTCATCTTGAAAATATTCACCACAAGCTATCCAAAGCCCATCTTAGCAACCCTAGTGATCTAGACTTCTTCTCCGAAGCCCGAAAGTCGGGCCTCGACATCCGTTACACAACTATTGGTGATGGTTTTCCTCTGGATTACGACAGGGAAGTTGTCCACTTTGAGGAGTACTGGGAAATCATGTTGCGTGACTTTTCGGGCCGTGTGGGTGAGTTTGTGGGCAAGATCATCGATTCGGATGGATCCGATGATTATGTCCATTTCTTAGTGGCTGACACC…	1458	MGDGQRKPHGIMICAPFQGHINPFLNLALKLASNGYTITFVHLENIHHKLSKAHLSNPSDLDFFSEARKSGLDIRYTTIGDGFPLDYDREVVHFEEYWEIMLRDFSGRVGEFVGKIIDSDGSDDYVHFLVADTLHEWPAAIANKYNLANVSLWTQPALVFSLYYHWDLLEQNGHFPCKDEIEEEINYVPGVESISTRDLMSPLKESEVSAIIVKYTRHAFKGVKKADFILHNTVHELESQTLSALNKYQRNYAIGPINFSKNLPTSTVTRSLWSESDCTQWLEPKPPGSVLYVSFGSFVHISKRTMEEIAHGLLLSEVHFVWVIRQGILRDGDDNVLPAGFEDEIKDKGLIVPWCDQIRVLSDPAVGGFLTHNGWNSTVESMWCGVPMICYPFAYDQLT…	486
Sb03g36700	ATGGGAGATGAGAAAGGGAGAAAAGGCCATGCTATCATGATCAGTGTCCCATTCCAGGGTCATATTAACCCATTTCTCAACTTAGCTCTCAATCTTGCTTCTAAAGGCCTCACCATCACATTTGTTCATCTTGAGTTTGTTCATGACAAGTTATCCAAAGCCCACCATGCCAATCATAGTAATTCACTTGATTTGTTTTCTGATGCTCGTGAATCAGGTCTAGACATACGTTACACAACCATGAGTGATGGACTTCCACACGAATTCGATCGTGATGAGGCTGAGAACTACTGGATCACCCTGTTCCGTACTCTCCCAGCTCGTGCGGATGAATTTGTCGGAAACATCATCCAATCTGAACCGTTGCTGGTCCCTAATGTCTTGATCACTGACACGATT…	1428	MGDEKGRKGHAIMISVPFQGHINPFLNLALNLASKGLTITFVHLEFVHDKLSKAHHANHSNSLDLFSDARESGLDIRYTTMSDGLPHEFDRDEAENYWITLFRTLPARADEFVGNIIQSEPLLVPNVLITDTIYAWSDNVARKYSLVHVSFWTEPALVFSLQYHLDLIREKGHFPCKDDEDLEIDYVPGVQAISTKDLMQNLKEDNDVTTTLLAAFEQVKRADFVLHNTVHELETETLSALNKYQPTYAVGPINFSSIDINTTVSQSLKAGSDCTRWLDSRPPGSVLYVSFGSVVQTSKQVIQEIASGLLLSGVSFIWVARAGITGSAEDGAVFPDGFEDEIKDRGLIIPWCDQIRVLSHVGVGGFLTHCGWNSVIESMWSGVPMICHPIAYDQPTNRK…	476
Sb03g36720	ATGGCAGAAAACAAAAGAAAAGGTGATGGCATAATGATCTCAATGCCATTTCAAGGCCACATAACCCCTTTCATAAATCTGGCTCTCAATCTTGCATCCAAGGGCCTCACCATCACCTTCGTCCACCTCCAATCAGTTCATCAAACCTTGTCTCAACTCTCCCACCATAGCAACACAAGTGACGATCAGATCGATTTCTTTGCGGATGCTAGAGAATCGGGCCTCGACATACGATACAAAACGATCAGTGATGGTTTTCCATTGGAGTTCGATCGAGATCTCCACATTGTCGATTACTGGATCTCCTTGTTCCATGATTTTCCGGCCATCGTCGATGAGTTTGTCGGAAAGATGATCCAATCCGACCCACGGCCGTCCCGGTTTTTGATTACCGACGCA…	1422	MAENKRKGDGIMISMPFQGHITPFINLALNLASKGLTITFVHLQSVHQTLSQLSHHSNTSDDQIDFFADARESGLDIRYKTISDGFPLEFDRDLHIVDYWISLFHDFPAIVDEFVGKMIQSDPRPSRFLITDAVYGWSTAIAEKYNLVNVVLWTQPALVFTLPYHKDLMVEKGHIPFQDKEDVEIDYIPGVESISTKDMMRSFKQLESITSKILFTAISASKKADFILHNTVHELESTTLSALNKYHPIHYAIGPIHFDRIKVSKSLRHESDCSQWLDSKPPGSVLYVSFGSVARTSTLVVQEIAYGLLLSGVYFVWVVRDCMTGPVDGNVLPPGFEDEIKDKGLIVPWCDQIRILSDPRIGGFLTHCGWNSVVESMWFGVPMICYPLSYDQPTNRKLV…	474
Sb03g36730	ATGGGCGAGAGTGGTAAAAAGCCTCATGCTCTAATGATCCCAATTCCATACCAAGGCCATCTTAACCCATTCATCAATCTTGCTCTCAAGCTTGCTTCTAAGGGCTTAACTGTCACTTTTGCTCTTTTTGAGATTGTTCATCACAAGTTATCCAAGGCCCATCAAAGCAATCCAAACGACGCGGATTTCTTTGCTGAAGCTCGACGATCAGGTCTTGACATTCGTTGCACGACCATCAGTGATGGTTTTCCTCTGGAATTTGATCGAGAGGCTCACTATCTCGAGTACTGGGAGAGCTTCGTCACGAGGTTCCCAGTCCTCGTAGATGAATTTGTCGGGAAGATGTTGGAATCCGACCAATTTCTCACCCCTAATTTCTTGCTCACCGACACTTGTTGT…	1458	MGESGKKPHALMIPIPYQGHLNPFINLALKLASKGLTVTFALFEIVHHKLSKAHQSNPNDADFFAEARRSGLDIRCTTISDGFPLEFDREAHYLEYWESFVTRFPVLVDEFVGKMLESDQFLTPNFLLTDTCCEWPAAIAEKHKLVNVSFWTEPALVFSLLYHLDLLRQNGHFPCPVTIDEEIKYLPGVESISTKDFMPYLTTSESVKLIVQALSMAFTQVKRADFILHNTVYELESETLSALNKNQPHYAIGPVQFSKNLASNMVSKSLWSESDCTQWLSSRPPGSVLYVSFGSLVLISKEVIEEVAYGLLLSEVSFIWVVQDGMAGSDVANVLPTGFEDEIKDRGLIVPWCDQIKVLSDPAVGGFLTHCGWNSTTESMWYGVPMICYPINYDQPTNR…	486
Sb03g36740	ATGGCGGGTGGAGAGAGAAAGGGTCATGCAGTGATGATCCCATACCCCTATCAAGGCCACATCAACCCCTTCGTATCCCTCGCCGTCAAATTAGCCTCCCACGGCTTCACCATCACCTTCGTCAACACCCAATCCGTCCACCGCCGCATTTCCCGCGCCCGGACCGCCCCCAAATGCGCCGACATTTTCTCCGGAGCCCGAGATTCCGGCCTCGACATCCGCTACGCCACCGTCTCCGACGGCTTCCCCATCGGCTTTGATCGGACTCTGAATCACGACCAGTTCGTGGAGGGACTGATCCACGTCTTCTCCGCCCACGTCGATGAATTGGTCGGGAATTTGGCGGATTCCGACACGCCTGTCACGTGTTTGATAGCTGATACCTTTTACGTCTGGGCC…	1509	MAGGERKGHAVMIPYPYQGHINPFVSLAVKLASHGFTITFVNTQSVHRRISRARTAPKCADIFSGARDSGLDIRYATVSDGFPIGFDRTLNHDQFVEGLIHVFSAHVDELVGNLADSDTPVTCLIADTFYVWASAIARKHNLVCVSFWTEPALVLSLYYHLDLLKKNGHFGSQVKRKDAIDYIPGVGTIKPTDLTSYLQSDDIWTVVHRVIYKAFEDVKMADVIICNTVQELEFNTLSALHRKQPTYAIGPIVSGFTNQAVATSLWSESECTPWLDNKPDGSVLYVSFGSHAHTTSKQDIWEIAHGLLKSGVNFVWVIRPDIVSSDEANFLPAGFEDSMKGRGLIVQWCSQIKVISHRAVGGFLSHCGWNSVLESIWCRVPLICFPLFTDQFTNRKLVV…	503
Sb03g36760	ATGGTGAGCAAGAAAGCACACGCTATAATGGTGTGCTTTCATCTACAAGGCCACATAAACCCTTTCGTTAACCTAGCAATCAAGCTCGCCTCCAATGGCTTCTCCATCACCTTCGCCCACCTCGACTTCATTCACCACCAAATCTCCACATCTCACCACTCCTCCGACATCTTCGCCCACGCTCGATCCTCCGGCCTCGACATCCACTACACCACCTTCAGCGACGGCTTCCCCCTCGGCTTCGATCGCGCCGCTAATTTCGACCTCGTCTTGGAGCATTTCTTGCTCAGGTTTCCAGACAAAGTCGATGAACTGGTCGGAAGAATTATACGGTCTGATTCATCCTCAGACTATGAACACTTCTTGGTTGCTGATACTTTCAGCGTTTGGTCGGAGAAG…	1422	MVSKKAHAIMVCFHLQGHINPFVNLAIKLASNGFSITFAHLDFIHHQISTSHHSSDIFAHARSSGLDIHYTTFSDGFPLGFDRAANFDLVLEHFLLRFPDKVDELVGRIIRSDSSSDYEHFLVADTFSVWSEKIAKKYNLVNVSFWTEPALVFSLYYHLEILRERGHVPVRGRREVVDYIPGVRPINPKDFMSYLHDSELNTMHTVIFGAFEAVRTADFILCNTVYELEPGTISALQETTPFYAIGPVFPEDFSACSIARSLLPEFDSTKWLSSKPRGSVLYVSFGSLAKTDKSVIFAIANGLLISGVNFIWALRPGIVDCDGGGALPEGFEDRVRDRGIVVQWCNQNQVLLNPGIGGFLTHCGWNSIIESIWCGVPMICYPLFTDQITNRKLVVDDWG…	474
Sb03g36761	ATGATTTGGTTATCAGACAATGATGAGCACATCATAGATTACATCCCTGGAGTGGAGTCAATTAGCACCGAGGACTTGATGAGCCATCTTCAAACAGCTGAATCAACAATACTTAACAAGTTTGTATTCAGGGCATTTGAGGATGTTGTCAAGGCAGATTTCATCTTACAAAACACAGTGCAAGAACTGGAACCCCACACTCTATCAGCCCTGAATCAGAAACACCCAACATACGCAATAGGCCCCGTCAACCTTTACAAGGAAACCAATGTCTTCAAGAGCATGCTCCCAGAACCCGACTGCACGAGCTGGCTTGAATCCAGGGCCCCTGGATCCGTTCTATACGTCTCGTTTGGCAGCTATGTCCATGCTAACAAGCAGGAAATTCATCAGATAGCT…	927	MIWLSDNDEHIIDYIPGVESISTEDLMSHLQTAESTILNKFVFRAFEDVVKADFILQNTVQELEPHTLSALNQKHPTYAIGPVNLYKETNVFKSMLPEPDCTSWLESRAPGSVLYVSFGSYVHANKQEIHQIARGLQLSGVAFIWAIRPQIVSSVDDIDVLPSGFLNEVQDRGLVVPWCNQVDVLSNPAIGGFLTHCGWNSVVESLSCGVPMICYPSVYDQPTNRKLVVHDWRVGINLCDGESMDGEEVARNIKEVMSGESSDKMRNEMKKLSKIVQNAVVEDGSSHTNLHQFLNDLEDKMQAKIEGA*	309
Sb03g37050	ATGGCAGAAAGGCAGAAAAAACTCCATGCCATAATGATATGTTTTCCATATCAAGGCCATATTAACCCCTTTGTCAACTTAGCTCTAAAGCTTGCTTCTCTGGGCTTTTCCATCACCTTTGTTCATCTTGAATTTCTTCACCACAAGTTATCTCAAGCCCATCATAACAAAACTCGACACGATTTCTTCTATGAAGCCCAACAGTCAGGTCTTGACATAAGTTACACAACCATCGGGGATGGTTTCCCATTGGATTACGACCGTGACCTTAATTTTTTCGAGTACTGGGATATCATGATGCGTGATTTTCCAGATCTCGTCGATCAATTTGTTGGGAAGATAATCGAGTCGGATCAAGATAATTGTCTCCATTTCTTGGTCACTGACACTGTCTTCCAT…	1452	MAERQKKLHAIMICFPYQGHINPFVNLALKLASLGFSITFVHLEFLHHKLSQAHHNKTRHDFFYEAQQSGLDISYTTIGDGFPLDYDRDLNFFEYWDIMMRDFPDLVDQFVGKIIESDQDNCLHFLVTDTVFHWPAAISDKYKLVSVSLWTQPALVFALLYHLDLLKENGHFPFNENIEETIDYIDGVEPLSTKDLMPNLSEPPTSVTMRFLSMAFEGVKKADFVLHNTIHELESQTLSALNRLHHVHHAIGPINFSKNLATISKSLWSESDCTQWLDSKPPGSVLYVSFGSLVQTSREVIEEIAHGLLLSEVNFIWVVRDGVAGFPVGYEDEVKDRGLIITWCDQIRVLSSPRVGGFLTHCGWNSTLESMWHGVPMICYPITYDQPTNRKLVVGDWKI…	484
Sb03g39010	ATGGGTGGTGAGTTAGAGAAATCAAAGCTCCACATAGGCATGTACCCATGGGTGGCCATAGGACACATCACCCCCTTCATCCACCTGGCCAACGAGCTGGCCCTGAGAGGCCACACCATCTCCATTTTTCTTCCCCAGAAAGCCCTCGACCAGCTCGGCCACCACAACCTCCACCCCGACCTCATCACCTTCCACGTCATCACCATTCCCCACGTCGACGGCCTCCCCCCCGGCGCCCAGACCGCTTCCGACATCGATATCACCGCCAAGAACCCACTCGCCATCGCCTTCGACGCCACGGCCGACCAACTCCGCACCCTCCTTCACACCCTCAAACCCGACATCGTCTTCTACGACTTCGCCGATTGGATCCCCGACCTGGCTGCCCAGATTGGCGCC…	1374	MGGELEKSKLHIGMYPWVAIGHITPFIHLANELALRGHTISIFLPQKALDQLGHHNLHPDLITFHVITIPHVDGLPPGAQTASDIDITAKNPLAIAFDATADQLRTLLHTLKPDIVFYDFADWIPDLAAQIGAKTLCYNVICASVMAIGIVPARIIPKDRPSTVEELAAPPPGYPSSTVVLRGQEALTLSFIGMDYGATRFDERITAAMRGCDAIGIRTARELEGPMCDYLSAQYDKPVFLSGPILPESPKGKLEEKWERWLSKFKPKSVVYCAFGSQMILQKKQFQELVLGFEMTGLPFFIAISKPHGADSIEEALPDGFVERVGERGVVHGGWVQQTQILNHPSVGCFVSHCGFGSMWESLLSESQIVLVPRLADQILNTRLLAEEHKVAVEVARGD…	458
Sb03g40000	ATGGATTCTTCTCATGTGGTAATGATATCGTTCCCAGCTCAAGGCCACATCAAGCCGATGCTCATGTTAGCCGAGCTTCTAAGCCGAGCCGACATAAGGGTCAGCTTCGTCAACACCGAGCACAGCCACCGCCGCATCGACGAGGCCGCCTTCCGCCGCCGCTGCCCGGGTATCAATTTTCTCTCTATCCCCGACGGACTGCCGCCGGACCACCCCCGCAGCGGTCCTTCTATATTGGACTTGTTCTCCTCCATCGCTACTGTGAGCAAACCCCATTTTAAGGATATGGTCGCGTCTATGAGCCACGCGCCGTCGTGTATTATCTCAGACGGAATAATGTCGTTCGCGATAGATGTGGCGGAGGAGCTGGGAATTCCGGCGATGACATTCAGGACATAC…	1434	MDSSHVVMISFPAQGHIKPMLMLAELLSRADIRVSFVNTEHSHRRIDEAAFRRRCPGINFLSIPDGLPPDHPRSGPSILDLFSSIATVSKPHFKDMVASMSHAPSCIISDGIMSFAIDVAEELGIPAMTFRTYSATSTWLYFHLHHLIQDGYIPVLQGSEEMDKEISCIPGLEKIIRVEDLPSFCKLNPENHIVQFYVTQASKMRRASALILNTFEELESPFISHLRSVFPSVYAIGPLHTAINSTSAYPTQHTSSSLLQFDRSCMDWLDSQASKSVLYVSFGSVVVLTRDELVELWYGLVNSEKPFLWAIRPDLIWDDQGPSRVPEELKSGTTERGRIVGWAPQEDVLAHEAVGGFFTHSGWNSTLESIAVGKPMICKPMIAEQPVNSRCASEIWKVA…	478
Sb03g41130	ATGGAGAAGTTGAAGAAAGGGCATGTAATGATGGTTCCTTATCCAGCACAAGGCCATGTAATCCCTATGTTGGAGCTGGCACACATCTTAGCCGAGCATGATGTGAAGATCACCTTTGTGAACGTAGAGTTCATTCACGACCTCGTCTCTTCCTCCTCGTCCCATGATCTGATTCGATTCGTTTCAATTCCAGATGGGTTGGAGCCGGACGAAAGAGGCATTCCCGAAAAGTTCATAGAGAGGGTTTGGATAGGTGTGCCTGAGAGGATAGAGAAGTTGGTTGAAGAGGCTAATGAGAAGGATGATGATGAGGAGGAGAAAGTGACATGTTTGCTTAGCGATCACCATCTTTGCAGGATTCAACAAGTTGCAAAGAAGCTGGGGATTCAATCAGCACTC…	1362	MEKLKKGHVMMVPYPAQGHVIPMLELAHILAEHDVKITFVNVEFIHDLVSSSSSHDLIRFVSIPDGLEPDERGIPEKFIERVWIGVPERIEKLVEEANEKDDDEEEKVTCLLSDHHLCRIQQVAKKLGIQSALFSAASAAMFPLIFNVPNLILDGTIDDQGNPLKKKTIRFSSTMPKMNPFDFFWYRESKAIQKAIFKVVTQDFGLIESADWVLCNSSYDLEHGAFDLLPHHVLPIGPLLGRKNSAGHFIEQDSDCLDWLDQQPPCSVIYVAFGSTAVLSNAQFQELGLGLEGTNRPFLWVVRPDSIPGAEKVEFPEGFLERVAGRGRITGWAPQQKVLSHPSVACFVTHCGWNSTIESVSCGVRMLCWPYFSDQFVSQSYICDIWRVGLQFQHDDRTG…	454
Sb04g08430	ATGGATACCAATGGGATGCCGAAAACAGTTGAAAACGGGTTAGAAAACGGCCAGGAAGTGTCTAGTAGTAAAAACCAAATTCATGATATTGATGCACTTCAGACAATTAAGTCACATCCTAGCACATCGAAAGGGACACAGGATGAGAGGGACAGTTTCGTGGGAGTGACTAGTGATAATCTCAATGAATGTTCTAATGATGGACCAGTTAGTCTTGATGATCAGGGGACAAGTGCACCGTCTGCATTAGGTAACAGGCCTAAACATGTGCAGACCGATTTGCCTTCGACACCTGGAGCAAACCATCATGAAGGAAATCTGTTGCAGTCATCATCTGTTGTGGAGTTTTTTCAGTTGAAAGATATCAGTCGAAGAGGATTGGACCATTGCATTACAGCT…	1773	MDTNGMPKTVENGLENGQEVSSSKNQIHDIDALQTIKSHPSTSKGTQDERDSFVGVTSDNLNECSNDGPVSLDDQGTSAPSALGNRPKHVQTDLPSTPGANHHEGNLLQSSSVVEFFQLKDISRRGLDHCITAPVHRNLFLESEELTLSRSMTEKRGSLMPSLKLDRLSEREKKRLIVELVKIQNDGTVEVDLTTDSPVASKLLELHPLERVSSTVDYIVTDCSKSIPKLKIAMLVVGTRGDVQPFLAVARRLQAYGHHVRLATHSNFRGFVKSAGVDFYPLGGDPRVLAGYMARNKGLIPSAPGEITTQRKQIKAIIESLLPACTEPDPMTGEPFMAQAIIANPPAYGHAHVAEALGVPLHIFFTMPWTPTYAFPHPLARVPQSAGYWLSYILVDLLI…	591
Sb05g06460	ATGGCTGCTTCCAACGACAAGCCCCATGCAGTGTGCATCCCATTCCCAGCTCAAGGCCACATAAACCCCATGCTCAAGCTTGCTAAGCTCCTCCACAACAATGGCTTCCACGTCACCTTCGTCAACACCGAGTACAACCACCGCCGCCTCCTCCGTTCCCGGGGCCCCGACTCGCTTAACGGCCTCCCTTCGTTCCGATTCGAGTCCATCCCCGACGGCCTTCCCCCCTCCGACGCCGACGCCACCCAGGATATTCAGTCTCTCTGCCAGTCCACCACCACCACCTGCTTGGCTCCCTTCAAGGACCTTCTTGCTAGGCTCAACGACACCGGTAGCTCCGGCGTGCCGCCGGTGTCGTGCATTCTTTCCGATGGGGTGATGAGCTTCACCATCGACGCC…	1425	MAASNDKPHAVCIPFPAQGHINPMLKLAKLLHNNGFHVTFVNTEYNHRRLLRSRGPDSLNGLPSFRFESIPDGLPPSDADATQDIQSLCQSTTTTCLAPFKDLLARLNDTGSSGVPPVSCILSDGVMSFTIDAAEELGIPEVLFWTTSACGFLAYTQYEKIFQMGYAPLKDASCLTNGYLDTVIEGIPGLKDIRYRDLPSFIRTTNMADFMIQFVFAETRRAQRASAMVINTFEALEEEALKALSSFLPPTYAIGPLNLLEAQIDDHDLDQLGSNLWKDDPECLQWLADKEPGSVVYVNFGSITVMTPGQLAEFAWGLANSNLPFLWIIRPDLVSGETAMVPPEFLEATKERGMLASWCPQEKVLGHPSVGGFLTHSGWNSTLESICNGVPMICWPFFA…	475
Sb05g06880	ATGGTGTGGTTGTTTTCGATTGAGATAATCTTGGTTTTGATTATTGTTATTGTCTTAACGAGCCTGAAAATGCTGGAGCTGCTCATGAAGAAACCACCAACAAGACTTCTCAGAGAGAAAGAGAAGATGGAGAAGCAAGAAAGTTATAGAGCTCATATCATGGTGCTAGCTTATCATGGACAAGGCCACATAAATCCCATGGTTCAATTTTCCAAGAGATTAGCTGCAAAAGGAATCAAAGTGACAGTAACCACCACACTCTCTAACACCATGGCCATGAAAGATGCTCCTTCTTCAATCCATTTCGAGTCGATTTACGACGATTTGTCCCTAGGAGGGGTGGCTGGACATGGTGGACTGAAAGGCTTTTTTGTTAGGTTTGAGGCCATTGGATCAGCA…	1155	MVWLFSIEIILVLIIVIVLTSLKMLELLMKKPPTRLLREKEKMEKQESYRAHIMVLAYHGQGHINPMVQFSKRLAAKGIKVTVTTTLSNTMAMKDAPSSIHFESIYDDLSLGGVAGHGGLKGFFVRFEAIGSANLIQLIRKFQDQSPVKCLIYDANIPWASNVADELAIARASFFTQSCAFIASCYPMHCDFSGLPPSIPHLPMPGLPELRLPNLPSLGPETGRFPPIIRFILSQFDNSEKADWVLFNSFHKLEDEVINWMSSLWPVMTIGPTLPSLYVDNRVKDDTDYGFNIYNPNRDACLNWLDSKDKESVIYVSFGSAANLSTEQTAEVADALLSTSNNFLWVVKPSEEDKLPPDFKERGPLEDVSKGGHRRRRKLGHMYR*	385
Sb06g02130	ATGCCGAAGGAAGGTATCGACTCTCCGTCGAGTTCCGGAGAAGTTTCCATCAAGTTCGAGGGAAATGCTCCGGAGGTTACCACTGCTCCAGTGGATAGTAGCACTGCTGCCCCCTCAACTCTTTCCAATGGCGGCGGCAGTGACTCTTCTGAAGGGAGTTCGGGGGCAACTTTTCCTAGAGTAGCTACCATGCCACCGGAAATTATAAATTCTGAGAAGATAGAATTGCCTGAGCGATTGGAAAGATCGAAGACGGAGAGGCAAAGGAACAATAATGTTCTTGCAGAAGAGGCTGCGCAGATTTTTGATGACCGAATTCCTGTACAGCAGAAGCTCAAATTGTTGAACAGAATTGCTACTGTGAAAGATGATGGAAGTGTAGAATTTGAAGTTCCTGTT…	1833	MPKEGIDSPSSSGEVSIKFEGNAPEVTTAPVDSSTAAPSTLSNGGGSDSSEGSSGATFPRVATMPPEIINSEKIELPERLERSKTERQRNNNVLAEEAAQIFDDRIPVQQKLKLLNRIATVKDDGSVEFEVPVDVEPPILRGGSESVYNEVDEEGLDATELQYIPPLQIVMLIVGTRGDVQPFVAIGKRLQDYGHRVRLATHCNFKEFVLTSGLEFYPLGGDPKVLAGYMVKNKGFLPSGPSEIPIQRNQMKEIIYSLLPACKEPDTDTGIPFKADAIIANPPAYGHTHVAEALKIPIHIFFTMPWTPTSEFPHPLSRVKQSAGYRLSYQIVDSLIWLGIRDMINDVRKKKLKLRPVTYLSGSQGSESDIPHGYIWSPHLVPKPKDWGPKVDVVGFCFL…	611
Sb06g02960	ATGAGCAGCTTAAGTAATAACAATCAAAACCATGAAGTTGCTCTCATCACTGTCCCATTTCCAGCACAAGGCCACCTCAACCAGCTCCTCCAGTTGTCATCCCTCGTCTCCTCGTACAACATCCCGGTTTATTACATTGGCTCGGGCCTATCGAACCGCCAAGCCAAAGCCCGTATCAATGGATTGAACCCTCAAGATGTGGAGAAAATCCACTTCCATGACATCCCTATTCCATCCTTCGAGTCACCTGGCCCGGACCCCAACTCGACTCACAAGTTCCCTTCCCAGCTTCAGCCGGCCTGGGAGGCATCCTTGAGCTTGAGACAGCCTGTGGCTGCATACTTACATGACATGGCTCAGAAATTCAGAAGAGTCATAGTTGTTCATGACCTTATGATG…	1380	MSSLSNNNQNHEVALITVPFPAQGHLNQLLQLSSLVSSYNIPVYYIGSGLSNRQAKARINGLNPQDVEKIHFHDIPIPSFESPGPDPNSTHKFPSQLQPAWEASLSLRQPVAAYLHDMAQKFRRVIVVHDLMMSFVVQDVVSIKNAESYIFNCVSAISLLAFSCQGKGLPFPIKHPRELASVHECIPEQAQYFGAVHVEPMKYRAGDLHNTCRLMEAPYLEVLETEEFNGKKSWAIGPILPTKLTSHEQHKCLEWLDKHEPQSVIYISFGTTVSLSDEQIKELACGLEKSGVKFLWVLRDADKGDVFDEDVRRAELPEGFEERLQGVGMVVRDWAPQPQILAHASTGAFMTHCGWNSSIESITLGVAMAAWPMHSDQPINSSFITDILKTGLVVGEWTE…	460
Sb06g08100	ATGGCGGAGTGTGCAGGATCATCTGAACGAAGACGGAGAGTGGTGCTCGTCCCGTATCCTTTCCAGGGCCACCTGACTCCGATGCTTCAGCTGGGCTCGATTCTTGACTCCAAGGGCTTCTCCGTCACCATCGCCCACACCAAGTTCAATTCTCCCAATCCTTCAAGCTGTCCGAATTTCAGGTTCCTGGCCTTATCAGACAAGCTGGATGGGGTTGACACCTCTTTCTTTAATCTGCTGAATGCAATGGCAGTGATGAACGCTAACTGTGAGGCTTCATTCGAGGATCACATGGTTGAAATGGAAGAGGTGACATGTGTGATCTATGATAACATCATGAGGTTCGTGGATGTCGTGGCTAATAGGCTCAATCTTCCGACAATTGTGCTTAGAACAACT…	1347	MAECAGSSERRRRVVLVPYPFQGHLTPMLQLGSILDSKGFSVTIAHTKFNSPNPSSCPNFRFLALSDKLDGVDTSFFNLLNAMAVMNANCEASFEDHMVEMEEVTCVIYDNIMRFVDVVANRLNLPTIVLRTTSAAYMNAHLLLFQLQAQNSLPLPESQMQVSIPNMYPLRFKDLPLPPSQEIPEAVLEFLLSYMDVKSSSAVIWNTVDSLDDWPLKELQQHWSVPFFPIGPFHKMAPPLPTSLMEEDSSCLSWLDKQAPNSVIYVSLGSVAIIDEKDLCDIAWGLARSGHPFLWVVRPSLLNGSDAIGALPEDFKKRAQETGLIVTWAPQKRVLAHSSVGGFLSHCGWNSTLESLCEGVPMICRPCFADQIVNARYLTRVWKVGLDLENTSIEQAVRT…	449
Sb06g15750	ATGGAAGTAGCAAAGGGCAGGAAAGCACATGTGTTGTGTGTGCCACTCCCTTCTCAAGGCCACGTTAAGCCCCTCATGAAATTGGGTCGCCAAATAGCCAAACATGGGATTAAGGTCACCATTGTCAACCTACAAAGCATACATAATTTACTGGTTGCTGCTGCCAAAGTCCCTGGAGAAGAAGATGATAATATTATCCTGGCTACAATCCCAGATATTCCTAGAGCTGATTATCAAAACGAACCTCTTAATATCATGAACCCCTTGAGAAGGGTTTTACCTGGATCCTTGACGGACTTGATTCACAGGATTAACGCTTGTAATCCTGATGAGAAAATCAGTTGCCTCATTGCTGATATCACAATTGGTCATTGCATTTGGGAGACGGCCCAAAAGATG…	1401	MEVAKGRKAHVLCVPLPSQGHVKPLMKLGRQIAKHGIKVTIVNLQSIHNLLVAAAKVPGEEDDNIILATIPDIPRADYQNEPLNIMNPLRRVLPGSLTDLIHRINACNPDEKISCLIADITIGHCIWETAQKMGAHTFLFSPTSAATIAMIFRIPDLLEQGHFDSNGNIKKGEIRLSDDVPGWGEGEFTFSFPNNRVVQKMFFEDGAKLVDDKIRQSKWVLVNTCYELEPSGCNLYPTFLPIGPLLETPNSSCSNSTNFYPEDESCLSWLDGKPPASVIYVSFGSVAVFSQQQLDELALGLELSGRAFLWVVRSDLANGSRATYPDGFLERVSEIGKIVGWAPQERVLSHPSLAGFLSHCGWNSILEGTSKGVPFLCWPYFADQFHNQNYVCDKWATGL…	467
Sb06g15760	ATGGAAGCAGTAAAGGGCAGGAAAGGTCATGTATTGTGTGTGGGAGTCCCAGCTCAAGGCCACGTTAAACCGCTCATGAAATTGGGCCGCCAATTAGCCAAACATGGGATGAAGGTCACCATTGTCAACATTCAAAGCATACATGATAAACTGGTTGCTGCTGCCAATATATCTGGAGAAGAAGATGATAATATTATCCTGGCTACAGTCCCGGATATTCCAAGATCAGCTGATGGTCAAAACGACCCTTTTAACATGGAACCATTGAGAAGGACCTTCCCTGGATCAGTGATGGAATTGATTCATAGGATCAACACTTGTAATCCTGATGACAAAATTAGTTGCCTCATTGCTGATGTCTCAATTGCCCAATGCATTTTTGAGATGGCCAACAAGATT…	1404	MEAVKGRKGHVLCVGVPAQGHVKPLMKLGRQLAKHGMKVTIVNIQSIHDKLVAAANISGEEDDNIILATVPDIPRSADGQNDPFNMEPLRRTFPGSVMELIHRINTCNPDDKISCLIADVSIAQCIFEMANKIGLQFFVFSPASAATIAMIFRLPELLEQGLFDPNGNIKKGEVVRLSDDIPGWGEDEFAWSFPSNRVAQKMFFEDGAKSVDDMIRQSKWVLVNTCYELEPSGCNLYPTFLPIGPLLETPNSSCSNSTNFYPEDESCLSWLDGKPPASVIYVSFGSVAVFSQQQLDELALGLELSGRAFLWVVRSDLANGSRATYPDGFLERVSEIGKIVGWAPQERVLSHPSLAGFLSHCGWNSILEGTSKGVPFLCWPYFSDQFHNQNYVCDKWETG…	468
Sb06g17560	ATGGAAACAACTCATCTAAAATCAGCCCACTGCATAATCCTACCATATCCCATCCAAGGCCACATAAACCCTATGATCCAATTTGCCAAGCGCTTAGCAAGCAAGGGCATTATAGTCACCTTAGCTGCACCAAAGAGCCTGCTGATCAAAACCACGCCGGAAGTGTCCAGCTCGGTCACCGTCGAGGCGATCTCCGACGGATACGACGAAGGGAAAGACGGCAGCGTGGACCTCCGGTCGTACCTGGACAGTTTCCGGCGCGTGGGGACAGAAACCCTGTCTGATCTATTGCAGAAGCTCAAAGACACGGGTCACCCCGTCGACTGTGTGATATTCGACCCGTTTTTGAGGTGGGCTCAGGAAGTGGCAAAGAGGTTTGGGATCTCTGCAGCTCCATTT…	1392	METTHLKSAHCIILPYPIQGHINPMIQFAKRLASKGIIVTLAAPKSLLIKTTPEVSSSVTVEAISDGYDEGKDGSVDLRSYLDSFRRVGTETLSDLLQKLKDTGHPVDCVIFDPFLRWAQEVAKRFGISAAPFFTQTSSVNIVYYNIHKGQLKVPVLDKEVIALDGLPILLEFDDLPSFVRDQDSHPGSFQLLVDQFQDIDDAVCVFVNTVYELEEEATDWLTKHMRVKTIGPTIPSMYLDKRVMEDKHYDLNVFKNDDKCMKWLDQRPTKSVIYVSFGSMAKLEREQMEELSLSLKIMMDNYFFLWVVRSSEESKLPSNFAQETSEKGLIVSWCPQLEVLAHNSIACFVTHCGWNSTLEALGLGVPLVAMPWWSDQSMNAKFVMDVWKTGMRARPDEK…	464
Sb06g17570	ATGGAGAATGGTCGAAAACTCCATTGTTTGGTGCTATCGTTTCCAATGCAAAGCCACGTCAACCCTATGCTCCAACTATCCAAGCGATTGAAGTTCAAAGGAATTGATCGAATCACTTTAGCCGTCACGAAATTCTTCCTCAAAACCGCCTCATATTTCCCGGTGGACTCCTTTCCGGTGGAGACGATCTCCGACGGATTCGACGACGGCGGTACTGAGAAGGTGGATCCCCAAGTATACTTCAACACCTGTTGGGAAAGAGGGTCAGAGACTCTGTCGGAGCTCGTGGAGAAGCTTCGGAGCTCCGGATCCGGCGTCGATTGCCTGATTTACGACCCGATTAACCCGTGGCCCTTAGACGTGGCGAAGAGGTTAGGGTTGAAGGCGGCGATGGTTTTT…	1353	MENGRKLHCLVLSFPMQSHVNPMLQLSKRLKFKGIDRITLAVTKFFLKTASYFPVDSFPVETISDGFDDGGTEKVDPQVYFNTCWERGSETLSELVEKLRSSGSGVDCLIYDPINPWPLDVAKRLGLKAAMVFTQSNYVNNIYFQGYREELKLPISEAEIWIPGALPALKRRDLPSFIRDYESEPLRCEMMIKQFRNVEMVDWIFVNTFYELEREVCDWMGKYIRVKSIGPTVPSFYLDRRILDDKDYGLSAFKPITDPCTNWLNKLHTKSAIYVSFGSFVRPGVEQIEELARALKTIDAPFLWVVRASEEAKLPENYREETSKKGLIITWCNQLEVLAHKAIGCFVTHCGWNSTLEAISSDVPMVAMPQWSDQGTNAKLVMDVWKAGIRAEEDEKGVV…	451
Sb06g19730	ATGCAGCCATCGACAGTGAGGCAAGAACCCACGAATCCCATTGGTTTCGTTTCCCAATTGGGATCTTCTGCATTCGATTCTTCGAGGCCCAATCCGGATGGCCCCTCCACGTGTTTGTCCAATTACTTGTATTTTGATGCTAGGAAGAAGCCCAAGGTTGCGGCTTCCTTGAGTCTGAGCAGTAAAGATGCTGCCTTTGGCATCAGAAGAGCGATGCATCAATTCAATAATGCTATCAGGTTCCACTGCGAGAGAATCCCCCTTGGTTTCGCCTCGGTTCGCGTCGATTCTGGGGAGACTAATGGGTGTGGAGATGATGGGAACGCGATCTTGGAGGAATCAGAGGGTGTTCCTGTAAATGCTGTTGCCCCCAATGGCCCCAAAAAAGTGTTGATCTTG…	1557	MQPSTVRQEPTNPIGFVSQLGSSAFDSSRPNPDGPSTCLSNYLYFDARKKPKVAASLSLSSKDAAFGIRRAMHQFNNAIRFHCERIPLGFASVRVDSGETNGCGDDGNAILEESEGVPVNAVAPNGPKKVLILMSDTGGGHRASAEAIRAAFSEEYGEEYQVFITDLWTDHTPWPFNQLPKSYNFLVKHGTLWKMTYYASAPRVIHRTNFAATSTFIAREVAKGLMKYQPDIIISVHPLMQHVPLRILRAKGLLKKIVFTTVVTDLSTCHPTWFHKLVTRCYCPSEEVAKRALRAGLQRSQIKVYGLPVRPSFVKAVRPKDELRKDLGMDENLPAVLLMGGGEGMGPIESTARALGDALYDETHGEPIGQVLVICGRNKKLANKLQSINWKIPVQVKGF…	519
Sb06g21360	ATGGCTGAGGTTCCTGTGGAATTTGTGGTGGAGATAGAGAGAGAAAATGGAGATGGGAAGGGCTGTGCTGCAGCTGATGAAGATGAACCCAAAACCAGTGAGGGTATTAATGGGATTTCACAAGAGGAGACCAGTTGTAGCCCTTCAGGATCTGTTGACAGGAATCTCGTCGATCAGAAATTTAGGTCCATGGAGAGGACAACGGTAGATAATTCAGTAGCTACCTCCAGTGAGCTTAATGGAATTGGTAAAAAGAAATCGAGCCACTCTAGAGTACAGTTAGCAAAAAAGTTTTTGGACGAAAGAGTCCCTCTGAAAAAGAAGCTTAAATGGTTGAACCGATTTGCCTCCATTCAAGACGATGGAACGGTGAAATTCGACGTTCCAGGAGATATTAGA…	1299	MAEVPVEFVVEIERENGDGKGCAAADEDEPKTSEGINGISQEETSCSPSGSVDRNLVDQKFRSMERTTVDNSVATSSELNGIGKKKSSHSRVQLAKKFLDERVPLKKKLKWLNRFASIQDDGTVKFDVPGDIRDQTLDFGTSVVNDGDEDKETADNEDAVLVPPLQIVMLIVGTRGDVQPFVAIGKRLQADGHRVRLATHSNFKEFVMSAGLEFFPLGGDPKVLAAYMVKNKGFLPSGPSEIQIQRNQIKEIIFSLYPACRDPDPDTKVPFKVDAIIANPPAYGHTHVAEALKVPLHIIFTMPWTPTSEFPHPLSRVKQQVAYRLSYQIVDGLIWLGIRDMINEFRKKRLKIRPVTYLSGTYSSLLDIPYAYIWSPHLVPKPKDWGPKIDVVGFCFLDL…	433
Sb06g24680	ATGGAAACCACCCCACCCTCCAACATCGTGATCTTCCCCACCCCCGGGATGGGCCACCTCATCCCCTTAGTGGAATTCGCCAAGAAGCTCCACCACCTCCACGGTGTCGCCACCACTTTGCTCATCCCCACCGACGGCCCGCTTCCCAAAGCCCAGCAATCCTTCCTCTCCGCCCTCCCTCCCGCCATCGACCTCCTCCTCCTACCGCCGGTCTCCGTCGACGACTTATCCGCCGACGTTAAAATAGAGACCCGCATATCCGTCACCATCACCCGCTCCCTGCCCTCAATTCACGGCGCCGTTAAATCCCTGCAGGAATCCAAGAAACTAGTTGCTTTTGTCGCCGATCTCTTCGGCACCGACGCCTTTGACGTCTCTCGTGAGCTCGGTATTCCCTCT…	1419	METTPPSNIVIFPTPGMGHLIPLVEFAKKLHHLHGVATTLLIPTDGPLPKAQQSFLSALPPAIDLLLLPPVSVDDLSADVKIETRISVTITRSLPSIHGAVKSLQESKKLVAFVADLFGTDAFDVSRELGIPSYVFYCSTAMALSLFLHLPELDKTVSCEYREVPEKLQIPGCIPIHGKDLLDPVQDRKNDAYKWVLHHAKRYSLADGILVNSFKEIEPGPIEALQKKEDGKPVVYPIGPLIKMGTKEPTKDVDSCVSLKWLDEQPSGSVLYVSFGSGGTLSHDQIIELALGLEMSEHRFLWVIRCPNNTTSNASFFSIENLGDPLAYLPQGFLERTKGQGLVVPMWAPQAQVLAHESIGAFLTHCGWNSILESVVNGVPMIAWPLYAEQRMNAVMLHE…	473
Sb06g26150	ATGAGAGAGACTCCGATCGCCGTTTTTATAGCGTTCGGCACTAAAGGAGACGTTTATCCAATTGCTGCCATTGCTGCAGCGTTTGCTTCCGATCAGAAGCAGTATGAAGTAACATTTGTAACTCATACTGCTCATGAGAACTTGAAAGTTCATATGGAAACAAAAGGAGTTTTATACATTCCAATTTCTTCACCACCCGCCTTGGCCCCACAAGAGAACGACAGTGGAGGCTCTGCAGTTGTGAACTTTTCTCTGCATAAGAAAGAGATCACAAGAAATCATAGACAAGAATGTCTTTTAGTTGTTGAAAAGATATATGGGGAGGATCCAGTCATGGACAATGATCTTATCATCATAAATTTCTTTGCACTGGAAGGTTGGAGTCTTGCTGAACTTTTT…	1530	MRETPIAVFIAFGTKGDVYPIAAIAAAFASDQKQYEVTFVTHTAHENLKVHMETKGVLYIPISSPPALAPQENDSGGSAVVNFSLHKKEITRNHRQECLLVVEKIYGEDPVMDNDLIIINFFALEGWSLAELFNVRCVVAAPYVVPYSAPSSFERQFSNEFPLLYKYLREAPTGKIGWEDVIHWMWPLFAEDWGKWRSLDLNLSFLPFTDPVTGLPTWHDRPSSPLLLYGFSQEVVECPGYWPSAVRVCGFWYLPVEWQFSCTRCADISSLISLRKLTAEDDLCSSHVKLKLFLDSSAEHPICISLSSVGSMGYFKNPQAFLQVLGNVLNISSHRFILFSAGYGPLEAAIKIFAQTTSSASQQMMQSCEIQSSLYDGRLFCFSGEIPYSLLFPRCAAVI…	510
Sb06g26860	ATGAAGGGTCACGCGGTAGTGATCCCCTACCCCGCACAGGGCCACATAGCCCCTGTTCTCAGGCTGGCTAAGCTCCTCCATTACAGAGGCTTCTTCATCACCTTCGTCAACACTGAGTTCAACCACAACCGCCTCATTCGGGCGAGGGGCCCGGAGTCCGTTGAGGGCCTCCCGGGCTTCCAGTTCAGAACCATCCCCGATGGGCTAGCGCCGCCGTCCAACTCGGACGCCACGCAGGATATTCCCCTGCTTTCTCAGTCCATCTCCGACAACTGCCTCTCTCCCTTCCTCAGTCTCATCGACGACCTCAACCGCTCATCCCTCTGTCCGAAAGTGAGTTGCATAGTCTCAGATGGGGTGATGAGCTTCACTCTCGACGCCGCTGATCGCCTCAATATC…	1434	MKGHAVVIPYPAQGHIAPVLRLAKLLHYRGFFITFVNTEFNHNRLIRARGPESVEGLPGFQFRTIPDGLAPPSNSDATQDIPLLSQSISDNCLSPFLSLIDDLNRSSLCPKVSCIVSDGVMSFTLDAADRLNIPELLFYTTSACGFMAYLHFSDLISRGYIPLKDEGCLTNGYLETEIEWIPGMKGIRLRDIPTFIRTTDPEDIMVKYNIVQHENACRAKAIILNTYDELEEEVIHAIRARFHNLLTIGPLQLLEKEIYQQKTSPIGSSLWKEDMECLKWLDEREGNSVLYINFGSITPLSPAQMVEFAWGLARSNHHFLWIIRPDLMNGKASVLPEGFLEETRGRGLMVGWCPQEQVLAHAAVGGFLTHCGWNSTVETISEGVPMVCWPFFAEQQTNC…	478
Sb06g26870	ATGAAGCAGCCTCATGCTGTGTTGATCCCATATCCAGCACAAGGCCACATTGCCCCCCTGCTTAAACTGGCCAAACTCTTGTATTCCAGGGGCTTCTTCATCACCTTCGTCAACACCGAGTTCAACCACAACCGTCTAGTACGAGCCCGAGGGCCCGAATCCGTTGCGGGCCTCAAGGATTTCCAGTTCAGAAGCATCCCTGATGGGCTACCCCCTTCCGCCAAGGATGCAACCCAGGACATACCTCAGCTCTGTGACTCGCTCACAAAGAATGGCTTGCCTCCATTCTTGGACCTTATCAAGGGCCTTAATCAATCTCCGGATTGTCCCAATGTCACCTGCATAGTGTCCGATGGGGTGATGAGCTTCACTCTTGATGCCGCCGAGCAGCTTCACATT…	789	MKQPHAVLIPYPAQGHIAPLLKLAKLLYSRGFFITFVNTEFNHNRLVRARGPESVAGLKDFQFRSIPDGLPPSAKDATQDIPQLCDSLTKNGLPPFLDLIKGLNQSPDCPNVTCIVSDGVMSFTLDAAEQLHIPEVVFFTTSACGFMAYCNYVELLNRGLFPLQDESQITNGYLDTELDWVAGMKNIRLRDFPSFIRTTDPNDIMVNYNILQTKNASRAKAVIINTFDELETEVLDAIKQKFEHVATIGPLQLLEHEVKSQK*	263
Sb06g26880	ATGCAACCACATGCCATACTCATTCCATACCCTGCACAAGGGCACATAAACCCGCTGCTGAAACTAGCCAAGATTTTGCACTTTCGTGGATTCTACATCACCTTTGTGAACTCGGAATTCAACCACAACCGCCTGGTTCGATCACGAGGCCCCGAATCAGTGAAGGGCCTCGATGATTTCCAGTTCAGAACCATCCCTGACGGGCTTCCGGCTTCGGACAAGGATGCAACTCAAGATATAGCTCAACTCTGTGATTCACTTAGAAAGAATGGTTTGGCTCCATTCATGGAGCTGATTGAGAGTCTGAATGAGTCGCGAGATTGTCCAGATGTGACGTGTATAGTGTCAGATGGGCACATGAGCTTCACTCTTGATGCTGCCCAGAAGTTCGATATTCCT…	1440	MQPHAILIPYPAQGHINPLLKLAKILHFRGFYITFVNSEFNHNRLVRSRGPESVKGLDDFQFRTIPDGLPASDKDATQDIAQLCDSLRKNGLAPFMELIESLNESRDCPDVTCIVSDGHMSFTLDAAQKFDIPEVYFFTTSACGFWAYCHVAQLIARGICPLKDKGQLTDGYLETKLDWVAGMKNMRLKDFPSFVRTTDPDDIMINYNMVQTNNAPRATAIILNTCHDLEAPVLEALNHRFDQVLSIGPLHLLETLVENPQLKSMGSSLWREDETCMPWLDQMAPASVLYVNFGSITVVSPEQLLEFAWGLASSHYHFLWVIRPDLVSGDSALLPGDYLEEVKGRGMMVGWCPQERVLGHPSVGGFLTHCGWNSMLEGMSEGVPMICWPFFAEQQTNCR…	480
Sb06g26890.p2	ATGTTCAACTACAACTTAGAATCAGTGAACAATGCTCTGAAAACAGGGAGCCTGATTCTCAACACATTTGATGACTTAGAACAGGAGATCCTGGATAATCTAAGGACCAAGTTTCCGAAGCTCTACACAATCGGGCCGTTATCGTTGCTTTCTCCACAGCAATCTGGATCAAAGCTGGACTCTTTGGAGTCAAGTTTGTGGAAAGAAGATGAGAAATGCTTGGAATGGTTGGATGGGAAAGAGGTAAAGTCAGTTGTGTATGTAAACTTTGGAAGCTTAGTGATAATGAGCCCCAAGCAGTTGAGTGAGTTTGCATGGGGGCTAGCCAATAGCAAGTACTCATTCTTGTGGGTGATAAGGCCTAATCTTGTGGAAGGTGGGAGTGAAGTTATATCAGGA…	822	MFNYNLESVNNALKTGSLILNTFDDLEQEILDNLRTKFPKLYTIGPLSLLSPQQSGSKLDSLESSLWKEDEKCLEWLDGKEVKSVVYVNFGSLVIMSPKQLSEFAWGLANSKYSFLWVIRPNLVEGGSEVISGDFMDEIKERGLILDWCPQEKVISHCSIGGFLTHCGWNSTLESISQGVPMLCWPFFAEQQMNCLYTCTQWGVGMEIDANVERGEVEGLVRELMEGKEGLEMREKVMEWMKKAEKATNEGGSSYIAFDLLLQNLKGGNYTLH*	274
Sb06g31500	ATGGAGAGTTCAACTCGTCTGCCCAAAAACATTCATGTTTTCATGGTTTCCTTTCCCGGTCAAGGCCACGTCAACCCACTCCTTCGGCTCGGTCGTCGGCTCGCCGACTTCGGCTTGTTTATCACTTTCTGCGCGCCGGAATCCGCCGGCGTCAGCATCCGGAAATCCAACGGCATCGCCGGCGATGAGCCTGCGCCGCTGGGCCGGGGCATGATCCGGTTCGAATTCTTCGACGACGATTGGGACTCGAGCCAGGGCGGCCTCAACGACTATATGAACCAGCTGGAGCTCGTCGGCAGAGAGAAGCTCCCTGAGATGATCCGAAAACAGGGGGAAATGGGTCGACCCGTTTCCTGTTTGATCAACAACCCGTTTATTCCATGGGTTTCTGACGTTGCT…	975	MESSTRLPKNIHVFMVSFPGQGHVNPLLRLGRRLADFGLFITFCAPESAGVSIRKSNGIAGDEPAPLGRGMIRFEFFDDDWDSSQGGLNDYMNQLELVGREKLPEMIRKQGEMGRPVSCLINNPFIPWVSDVAESLEIPSAMLWVQSCACFSAYYHYYNKLVPFPSEEEPEVDVQLPNLPLLKHDEAPSFLHPGTPYPFLAEAILMQFSYLSKPFCILMDTFQELEHEIVEYMSKISRPIKTIGPLFKEAGSKSKAIRADFFEAESCIEWLDTKPPRTVVYISVGSVVQLQQEQIDEIAAGLVAAEVSFLWVMRPPQPNETILF*	325
Sb06g31800	ATGGGGGATGATCAGCTACATATTGTCCTATTCCCAATGATGGGACATGGGCACATGAATCCAATGATAGAAATGGCGAAGCTATTCTCATCAAGGGGTGTCAAAACGACCATCATCGTCACTCCAGCGTTTGCTGAGCCCGTCAGGAAAGCCCGAGATCAATCGGGCCACGATATGGGCCTCATCATCACCAAATTCCCTCCTGAAGGGTCCTCATTGCCCGATCACATTGTCAGCCTTGATCAGATGCTCACAACTCCTGATTCGATGTCAGGGTTTTTTCGGGCCCTGGAATTGCTCCAACAACCCACTGAAACAATCCTCAATGAACTGCAGCCCGATTGTCTGATCTCCGACATGTTCTTGCCATGGACAGCAGATTCAGCAGCCAAATTGGGT…	960	MGDDQLHIVLFPMMGHGHMNPMIEMAKLFSSRGVKTTIIVTPAFAEPVRKARDQSGHDMGLIITKFPPEGSSLPDHIVSLDQMLTTPDSMSGFFRALELLQQPTETILNELQPDCLISDMFLPWTADSAAKLGIPRLVFYGFSCFSRCVMEHMELYKPYEKVSSDSEPFAVPNLPHQLLFVRTQESRYVLQDQQENDFTRLTKKIWEADKKSYGEVFNSFYDLEPDYADHFKNVMGRKGWHIGPLFLYKNVDKQTPANQGHECLAWLDSKRPDSVVYVCFGSLATFTPAQLHETAVGLEASGQDFIWVFGLVERGDFRC*	320
Sb06g31810	ATGGGACAACTCCACATAGTCCTTGTTCCAATGATAGCTCATGGCCACATGATCCCCATGCTTGACATGGCCAAGCTCTTCTCATCCAGAGGCGTCAAAACCACCATCATCGCCACTCCTGCCTTCGCTGAGCCCATCAGAAAGGCCCGAGAATCGGGCCACGACATCGGCCTCACCACCACCAAGTTCCCTCCGAAAGGGTCCTCATTGCCGGACAACGTCCGGAGCTTGGATCAAGTGACAGATGATTTGCTCCCACACTTTTTTCGGGCCCTGGAATTGCTCCAAGAACCTGTTGAGGAGATCATGGAAGATCTGAAGCCTAATTGTCTTGTTTCAGACATGTTCTTGCCATGGACGACCGACTCGGCAGCCAAGTTTGGTATTCCGAGGTTGCTC…	942	MGQLHIVLVPMIAHGHMIPMLDMAKLFSSRGVKTTIIATPAFAEPIRKARESGHDIGLTTTKFPPKGSSLPDNVRSLDQVTDDLLPHFFRALELLQEPVEEIMEDLKPNCLVSDMFLPWTTDSAAKFGIPRLLFHGTSLFARCFAEQMSIQKPYKNVSSDSEPFVLRGLPHEVSFVRTQIPDYELQEGGDDAFSKMAKQMRDADKKSYGDVINSFEELESEYADYNKNVFGKKAWHIGPLKLFNNRAEQKSSQRGKESAIDDHECLAWLNSKKPNSVVYMCFGSMATFTPAQLHETAVGLESSGQDFIWVGLN*	314
Sb06g31820	ATGGAAGAGCTACATATTGTCCTTCTTCCAGTGATGGCTCATGGGCACATGATCCCAATGCTGGACATGGCTAAGCTTTTCTTGTCAAGAGGTGTCAAAACAACCATCATCTCCACTCCTTCATTTGCTGAGCCCATCAAAAAGGCCCGAGAATCAGGCCACGATATCGGCCTGAGCATCACCAAATTCCCTCCACAAGGATCTTCATTGCCGGATCACATTGTCAGCCTTGATCAAATGACAACTCCTGATTTGAGTTCCAAGTTCGTTCGGGCCTTGGATTTGCTCCAAGAACCTGTTGAAACGGTCCTCAAACAACTTCGGGCCACTTGTCTGATTTCGGACATATTCTTGCCCTGGACAGCTGATTCTGCAGCCAGGTTGGGTATTCCCAGGTTG…	996	MEELHIVLLPVMAHGHMIPMLDMAKLFLSRGVKTTIISTPSFAEPIKKARESGHDIGLSITKFPPQGSSLPDHIVSLDQMTTPDLSSKFVRALDLLQEPVETVLKQLRATCLISDIFLPWTADSAARLGIPRLVFHGTSFFARCVSDHMDLHKPYRNVSSDSEPFVVPNLPHELSFVRTQVPPFEVHENMIENDFTKLLKRMTESGKRSYGEVNNSFYEIESDYVEHFKNVMGTKAWHIGPLLLYNTEAEKNSVRGKESAINEHECLAWLDSKRPNSVVYMCFGSTVTFTPAQLHETAVGLEASGQDFIWVGINYLFSLRGIYFGCRDCLD*	332
Sb07g03630	ATGATGGCAAAAGCGGATTCTCCGAAGGAATCTCTCAACAAGGTGTTTGAGAAAGTTGGGGTGTACGGATTTGGTGGCACTAGCAGCCATAAAAGGTGCAAATACGCCATTGAAGATGGAGATGAAAACATGGAGTTGGATCAGATTGGTGCTGAGAGGACCAAGAATGTGCTGATCCTGATGAGCGACACCGGTGGGGGCCACCGTGCTTCGGCTGAGGCCATTCGAGACGCCTTCCAGCTCGAATATGGAGATCAATATAGGATATTTGTGAAAGATGTGTGGAAGGAGTATACGGGGTGGCCGTTGAATGATATGGAGTCGCAATACAAGTTCATGGTTAAACATGTCCAGCTTTGGAAATTTGCGTTTCATGGCACTTCTCCTAGATGGATACAC…	1368	MMAKADSPKESLNKVFEKVGVYGFGGTSSHKRCKYAIEDGDENMELDQIGAERTKNVLILMSDTGGGHRASAEAIRDAFQLEYGDQYRIFVKDVWKEYTGWPLNDMESQYKFMVKHVQLWKFAFHGTSPRWIHSMYLAAIAAFYAKEVEAGLMEYKPDIIISVHPLMQHIPLWVLKWQGLQKKVIFVTVITDLSTCHRTWFHPFVNRLYCPSQEVAKRALLDGLQESQIRVFGLPIRPSFCRAVLSKDDLRVELEMDAELPAVLLMGGGEGMGPVKKTAKALGEALFDKETEKPIGQLIIICGRNEGLATTLKSLEWEIPVKVRGFEKQMEKWMGACDCIITKAGPGTIAEALIRGLPIVLNDYIPGQEKGNVPYVVDNGAGVFTRNPKDTAKIVSEWF…	456
Sb07g04780	ATGAATTTCAACCCCCATGCACGAGCAGACCAACTTATAAATACTATTTCTTCAAACCAAAATTTATTGCAATCAAACATGGTTTTTCAATCACATATTGGTGTTCTAGCATTCCCTTTCGGCACACACGCTGCCCCCCTACTCACCGTGGTACAGAGGCTCGCTACCTCGTCACCACACACACTATTTTCTTTCTTCAACAGCGCCGTTTCCAACAGCACACTTTTCAATAATGGTGTGTTAGACTCGTACGATAACATACGAGTCTACCACGTATGGGATGGGACCCCACAGGGCCAGGCGTTTACGGGGAGTCATTTCGAGGCCGTTGGATTGTTCCTTAAAGCTTCACCTGGTAATTTCGATAAGGTTATTGATGAGGCAGAGGTGGAAACAGGC…	1452	MNFNPHARADQLINTISSNQNLLQSNMVFQSHIGVLAFPFGTHAAPLLTVVQRLATSSPHTLFSFFNSAVSNSTLFNNGVLDSYDNIRVYHVWDGTPQGQAFTGSHFEAVGLFLKASPGNFDKVIDEAEVETGLKISCLITDAFLWFGYDLAEKRGVPWLAFWTSAQCALSAHMYTHEILKAVGSNGVGETAEEELIQSLIPGLEMAHLSDLPPEIFFDKNPNPLAITINKMVLKLPKSTAVILNSFEEIDPIITTDLKSKFHHFLNIGPSILSSPTPPPPDDKTGCLAWLDSQTRPKSVVYISFGTVITPPENELAALSEALETCNYPFLWSLNDRAKKSLPTGFLDRTKELGMIVPWAPQPRVLAHRSVGVFVTHCGWNSILESICSGVPLICRPFF…	484
Sb07g05860	ATGATGTGGACAGAGGTGGGCCCATCTCAGCTTCGGCTCGTGCGATATCCTCGTGGCTCGACACGTGTCAAGATCACACTGTGGTGTACGTCTGTTTTGGGAGCCAAGGCCGTGTTGACTAATAAGCAAATGAAAGAACTAAGCTTAGGGTTGGAGAAAAGTGGGGTCAAATTTATTTTATCAGTCAAGGGTGCAACCAAGGGGCACAATGAAGGAGACTATGGGTCAATCCCAGTAGGGTTCGAGGATCGAGTAAAGGGTAGGGGGCTCGTGATCAAAGGTTGGGCCCCACAAGTGTCAATACTGAGGCACAAGGCCGTATGCGCGTTTCTGACGCACTGTGGATGGAACTCGACGTTGGAAAGTATCGTTGCTGGAGTGCCAATGCTAGCATGGCCG…	675	MMWTEVGPSQLRLVRYPRGSTRVKITLWCTSVLGAKAVLTNKQMKELSLGLEKSGVKFILSVKGATKGHNEGDYGSIPVGFEDRVKGRGLVIKGWAPQVSILRHKAVCAFLTHCGWNSTLESIVAGVPMLAWPMSADQFINATLLVDQLDVAIRVCEGAETVLESDDLVKFLAETTSDKWSEKRARAGALSKAALDAISAGGTSFKNLDDIATHFSEKESKSLS*	225
Sb07g07570	ATGGTGATGAAGGCTGCATCGCCAAGGGAGTCGATAAGCAAGGTGTTTGAAAGAGTTGGAGTGTACAGATTTAGCCAGAAAAGATGCTGCAGATATGCCATTAATGAATATGGTGAAGAAGATGGGACAATGGAAATGGAACAGATTGGGGCTCAGAGGACCAAAAATGTGCTGATTCTCATGAGTGATACCGGCGGAGGCCACCGTGCTTCCGCCGAGGCCATCAGGGATGCCTTCAACCTCCAATATGGGGATCAATATAGGATTTTTGTCAAGGATGTGTGGAAGGAGTATACTGGCTGGCCGTTGAACGATATGGAGCGACAATACAAGTTCATGGTTAAACATGTGCAGCTTTGGAAAGTTGCATTTTATAGCACCTCTCCCAAATGGATACAC…	1122	MVMKAASPRESISKVFERVGVYRFSQKRCCRYAINEYGEEDGTMEMEQIGAQRTKNVLILMSDTGGGHRASAEAIRDAFNLQYGDQYRIFVKDVWKEYTGWPLNDMERQYKFMVKHVQLWKVAFYSTSPKWIHSAYLASIAAFYAKEVEAGLMEYKPDIIISVHPLMQHIPLWVLRWQKLQKKVIFVTVITDLNTCHRTWFHPSVNRLYCPSEEVAKRASQDGLQESQIRVFGLPIRPSFVRSALSKDVLRVDLDMDPQLPAVLLMGGGEGMGPVKKTATALAESLFDKELQVPIGQLIVICGRNETLATTLQSLEWKIPVKIRGFEKQMQKWMGACDCIITKAGPGTIAEALIKGLPIILNDYIPGQVSEGN*	374
Sb07g13680	ATGAGCAGCTTAAGTAATAACAATCAAAACCATGAAGTTGCTCTCATCACTGTCCCATTTCCAGCACAAGGCCACCTCAACCAGCTCCTCCAGTTGTCATCCCTCGTCTCCTCGTACAACATCCCGGTTTATTACATTGGCTCGGGCCTATCGAACCGCCAAGCCAAAGCCCGTATCAATGGATTGAACCCTCAAGATGTGGAGAAAATCCACTTCCATGACATCCCTATTCCATCCTTCGAGTCACCTGGCCCGGACCCCAACTCGACTCACAAGTTCCCTTCCCAGCTTCAGCCGGCCTGGGAGGCGTCCTTGAGCCTGAGACAGCCTGTGGCTGCATACTTACATGACATGGCTCAGAAATTCAGAAGAGTCATAGTTGTTCATGACCTTATGATG…	1380	MSSLSNNNQNHEVALITVPFPAQGHLNQLLQLSSLVSSYNIPVYYIGSGLSNRQAKARINGLNPQDVEKIHFHDIPIPSFESPGPDPNSTHKFPSQLQPAWEASLSLRQPVAAYLHDMAQKFRRVIVVHDLMMSFVVQDVVSIKNAESYIFNCVSAISLLAFACQGKGLPFPIKHPRELASVHECIPEQAQYFGAVHVEPMKYRAGDLHNTCRLIEAPYLEVLETEEFNGKKSWAIGPILPTKLTSHEQHKCLEWLDKHEPQSVIYISFGTTVSLSDEQIKELACGLEKSGVKFLWVLRDADKGDVFDEDVRRAELPEGFEERLQGVGMVVRDCAPQPQILAHASTGAFMTHCGWNSSIESITLGVAMAAWPMHSDQPINSSFITDILKTGLVVGEWTE…	460
Sb07g14630	ATGAAAGATTGCATGCATATTAATTCAAATAAAATTATGTGTGAGGAAGAAAGAAGTGGGCCAATGAGGAGATGCCACGTGGTAGCTGTTCCGTATCCGGGGAGAGGGCACGTGAACCCGATGATGAATCTGTGCAAGCTCCTCGCCAACTCCAATCCCCACCTCCTCATCACCTTCGTCGTCACTGAGGAGTGGCTCGGCTTCATCGGCTCCGACCAGAATAAGCCGTCCAATATCGGCTTCGCCACCATCCCCAACGTCCTCCCCTCCGAGCTCCAACGAGCCGCCGACATGGTCGGCTTCGTGTCGGCTACTCTGACCAAGATGGGGGAGCCCTTTGAGCGGCTCTTCGACCGGCTCGGCTCGCTGGTTAATTTCATCATCGCCGACACATTCTTG…	1431	MKDCMHINSNKIMCEEERSGPMRRCHVVAVPYPGRGHVNPMMNLCKLLANSNPHLLITFVVTEEWLGFIGSDQNKPSNIGFATIPNVLPSELQRAADMVGFVSATLTKMGEPFERLFDRLGSLVNFIIADTFLDWAFDLGNRRNIPVASLWAMPASVFSVFYHFDLLSQNGHHPFHLSERGEERIEYIPGIPAIRLADTPTLAHMNDQRLLRLALRAFPSVSKAQYLLISSIYELESQVIEALKQEFPFPVYTFGPAIPYLNLEKATSFTTNQSHDHDLHYIDWLNSQPQSSVLYLSLGSFLSVSSAQMDEIADGLCTSGVRFLWVARGEARRLQERCGDAGRVVPWCEQLRVLCHPSVGGFWTHCGWNSTMEGIFGGVPMICFPIMMDQTTVRKHIVE…	477
Sb07g16510	ATGGATAATCTTCATGTGGCTATGCTATCTAGCCCCGGCATGGGCCACATTATCCCCCTCCTAGCCCTCGCCGACCGCCTCGCCGCCAACCACCATGTCAAAGTCACCGTTCTTCTTGTCACCGCCGCCGCATTGCCGCCGCCTGCCGAGCTCCTCAATCACCACCAGCTGGTTCAAATCCTCGACCTCCCTCCTGTTGATATTTCCCACCTCATCGACCCCTCCACCCAAGTTGTCACCCAGCTGTGCCTAATGGTCCGTCAGGCTTTGCCGTTGCTCCGCTCCGCCATCACCGACATGGATCCCCGCCCCACCGCCCTCTTCGTCGATCACTTCGGCACCGGAGCCCTGCCTATCGCCGCCGAGCTCGACATGGCCAAGTTTGTGTTCGTCCCTTCC…	1413	MDNLHVAMLSSPGMGHIIPLLALADRLAANHHVKVTVLLVTAAALPPPAELLNHHQLVQILDLPPVDISHLIDPSTQVVTQLCLMVRQALPLLRSAITDMDPRPTALFVDHFGTGALPIAAELDMAKFVFVPSTAWFTALTLYCPVLDREIKGHDVDQSQDLAIPGCRPVRPEDVIDPMSDRNDQQYEEYVRMGKELSLFDGILINSWEDLDPQTLQAFRENEELKSLVKIPPVYPIGPLTRPVRVDSQNHEPVLWLDRQPNESVIFVSFGSGGMLCAEQMTELALGLELSQQRFLWVVRPPTVGRVDDAFLSTSNGPDGTPDYLPHGFITRTRDVGFLVPNWAPQVEILNHPAIGGFLSHCGWNSTLESITSGVPMMTWPLYAEQRMNATFLAEEVGV…	471
Sb07g16720	ATGGATAGTGTTCATGTGGCTATGCTATCTAGCCCCGGCATGGGCCACATTATCCCCCTCCTAGCCCTCGCCGACCGCCTCGCCGCCAACCACCATGTCAAAGTCACCGTTCTTCTTGTCACCGCCGCCGCATTGCCGCCGCCTGCCGAGCTCCTCAATCACCACCAGCTGGTTCAAATCCTCGACCTCCCTCCTGTTGATATTTCCCACCTCATCGACCCCTCCACCCAAGTTGTCACCCAGCTGTGCCTAATGGTCCGTCAGGCTTTGCCGTTGCTCCGCTCCGCCATCACCGACATGGATCCCCGCCCCACCGCCCTCTTCGTCGACCACTTCGGCACCGGAGCCTTGCCTATCGCCGCCGAGCTCGACATGGCCAAGTTTGTGTTCGTCCCTTCC…	1413	MDSVHVAMLSSPGMGHIIPLLALADRLAANHHVKVTVLLVTAAALPPPAELLNHHQLVQILDLPPVDISHLIDPSTQVVTQLCLMVRQALPLLRSAITDMDPRPTALFVDHFGTGALPIAAELDMAKFVFVPSTAWFTALTLYCPVLDREIKVHDVDQSQDLAIPGCRPVRPEDVIDPMSDRNDQQYEEYVRMGKELSLFDGILINSWEDLDPQTLQAFRENEELKSLVKIPPVYPIGPLTRPVRVDSQNHEPVLWLDRQPNESVIFVSFGSGGMLCAEQMTELALGLELSLQRFLWVVRPPTVGRVDDAFLSTSNGPDGTPDYLPHGFITRTRDVGFLVPNWAPQVEILNHPAIGGFLSHCGWNSTLESITSGVPMMTWPLYAEQRMNATFLAEEVGV…	471
Sb08g00050	ATGGATTCAGACAGAAACATAGTTAGTTTGAGAGTGTTACTCTTCCCATGGTTAGCTCATGGCCACATCTTTCCATACCTTGAACTTGCCAAAAGAATTCTCAAGAAAAGAAACTTCCACATATACTTGTGTTCTACTCCCATCAACTTCGACTCCATAAACAACTTCATTCGAGCTAACTCCTTGGATGGATCCATTGAATTAGTGGAGCTCCATTTGGAATCCAAGGACCCACAGCTTCCACCACACTACCACACCACCAAGAATCTCCCAACCCATCTCAATCTAAACCTCCTCAAGGCCTTTCAGACAGCTCGATCCAGCTTCTCACACACCATCACCACTCTCAAACCAGACTTGGTGATCTACGATATTTTCCAACCATGGGCTGCTCAGATT…	1395	MDSDRNIVSLRVLLFPWLAHGHIFPYLELAKRILKKRNFHIYLCSTPINFDSINNFIRANSLDGSIELVELHLESKDPQLPPHYHTTKNLPTHLNLNLLKAFQTARSSFSHTITTLKPDLVIYDIFQPWAAQIASSQGIPAVHFAPFGAATYSYSHHHYTCWNHHFPFPDLRLHHHGKKTLDNLMRFLYENVFEQDKHLMYVSFTLSSDFVLMKTCKALEAEYLDYVSSVCNKEVLPVGPLVHPPHDHNNGDEDSKMLQWLSKKEPNTVVYISFGSEYFLSKEEVREIAKGLELCGSVGFIWVIRFPVMEKSIGVEEVLPWRFLERVKDRGIVTSGWAPQAAILGHPSTAAFVSHCGWSSCNESIYYGVPMIGMPVKLNMGIDAKMLVAAGACVEVARE…	465
Sb08g00060	ATGGCTGCAAAACAAACTAACTCTAGGGTTCTAATGTTCCCATGGTTAGCTCATGGACATGTCTTCCCCTTTCTTGAACTAGCCAAGAATCTCTCCAAGAAAAACTTCCACATATACTTCTGCTCCACTGCCATCAACCTCAATTCAGTCGAAAAGAGTTTGAAAAATGATTCATGTGATAAATTTTCGATCCATTTGGTGGAACTCCATCTTCCATCTTTGCCTGAGCTTCCCCCACAATACCACACCACCAAGAACATCCCACCCCACCTCATGCCAACTCTCATGAAGGCCTTTCAGATGTCAAGATCCAGCTTTTCTGATATACTCTCTGATTTAAAGCCCGATTTGCTCATCTATGATGGTTTCCAGCCATGGTCTGCTAAACTTGCTTCTTCA…	1344	MAAKQTNSRVLMFPWLAHGHVFPFLELAKNLSKKNFHIYFCSTAINLNSVEKSLKNDSCDKFSIHLVELHLPSLPELPPQYHTTKNIPPHLMPTLMKAFQMSRSSFSDILSDLKPDLLIYDGFQPWSAKLASSQGIPPVIFATSGSTSLSFFHHIYTHKSCDTFPDKAIWLREHEMRDMLALSQSIKVEDTDEGFAFGMFKLSCDIVLLKSSKGIEAKYIDHLSTLCNKKIVPTGPLISPSSNHGDSNMILKWLDQKRECSTLYISFGSENYFSKEQIGEIAKGLEVSHVNFIWVLRSPSGSNHELLPDGFLERVEDRGTVVQDWAPQTAILGHPSVGGFMSHCGWSSITESIYFGVPVVALPLKLDQPVNARLVVEAGVGVEVMRDDVNGGFDGEGVA…	448
Sb08g00180	ATGAACTCCAAAGAAAGTTATACAATCCTAATGTTTCCATTTTTGGCACATGGCCACATATTCCCATTTCTTGAACTAGCCAAGAAAATCTCCAACAGAAACTTCATCATCTACATGTGTTCCACAGCCATCAACCTTGAATCTATCACAAAGAGCTTGTCCAATGGCGGATCCTCAATACACCTAGTCGAACTCCATCTCCCACCCATGCCTGACCTCCCTCCACAGTACCACACCACCAAGAACACCCCACCCCATCTCATGCCAACCCTCATGAAAGCCCTTCACATGTCCAGCTCAAGCTTTTCCGACATAATCATGGCTGTCAAACCCGACTTGCTCATATATGATCTTCTGCAGCCATGGTCAGCCAAGATTGCTTCATCACGAGGAATCCCC…	1347	MNSKESYTILMFPFLAHGHIFPFLELAKKISNRNFIIYMCSTAINLESITKSLSNGGSSIHLVELHLPPMPDLPPQYHTTKNTPPHLMPTLMKALHMSSSSFSDIIMAVKPDLLIYDLLQPWSAKIASSRGIPAVYFHTGGSTAASYVHHWYSTNDFDSFPFEQIRLREHEKRDLIGVTKSFKVGEDQARGHAFNGAFELSNDIVFIKSCRGIEAKYMDYLSNLCNRKLVPTGPLISLSNSQESDGDSSMILKWLDQKRECSALYISFGSENYFSKEQIGEIAKGLEVSNVNFLWVLRSPSRSDDKSLPEGFLERVKDRGTVVQKWAPQTAILGHPSVGGFMSHCGWSSITESIYFGVPVVALPLKVDQPVNARLVVEAGVGVEVVRDDVNGGFDGEGV…	449
Sb08g00190	ATGGCTGCAAAACATACTGGTCTCAAAGTTTTGATGTTCCCATGGCTAGCACATGGACATATATTCCCTTTTCTTGAGCTAGCCAAGAAGCTTTCTAAGGAAAACTTCAGCATATACTTCTGCTCCACAGCTATCAACCTTGATTCTATCAGGAAAAATTTGAACCTAGATTCGTCTGATAAGGATGATGTCTCGATAGAGCTAGTGGAGCTGCGTCTCACGCACCCGCCTGAGCTTCCTCCACACTACCATACAACCAAGAACATACCACCCCATCTTATGCCAACCCTGATGAAGGCCTTTCAGATGTCAACTTCCATCTTTTCTGATATAATCAGTGATTTAAAGCCCGATCTGCTTATATATGATGTGTTGCAGCCTTGGTCTGCGAAAATTGCT…	1359	MAAKHTGLKVLMFPWLAHGHIFPFLELAKKLSKENFSIYFCSTAINLDSIRKNLNLDSSDKDDVSIELVELRLTHPPELPPHYHTTKNIPPHLMPTLMKAFQMSTSIFSDIISDLKPDLLIYDVLQPWSAKIASSQGIPAVHFATTGATTFSYFHHWHTHQTYDTFPSKAIKLKEYEIRDNNARGKSIKVADTGEGFAYGVFQLSCDIVLIKSCRAIEGKYIDHLSTLSKRKMVPTGPLITYVDDQEASDSEIIKWLSERGQRSTLYISFGSENYLSKEQMVEIAKGLELSRVSFIWVARSPLGSDDFTEEALPEGFLERVKERGMFVQTWAPQAAILAHPSVGGFMTHCGWSSITECIYFGVPVLALPLKLDQPVNARLAVEAGVGVEVTRDENGRFD…	453
Sb08g03420	ATGGGAGGTGCAGAGGAGGAGGAGCAGCAGCAGCAGCACATAGTGATGCTCCCAGCCATGGCGCAAGGCCATCTAATCCCATTCTTAGCTTTAGCTAAAAGAATCGTCCATAGATATGGCTTCAAAGTCACCATCGCCACCACTCCTCTCAACGTTGGCTACCTCAAAACCGCCATGGCCAACAGCTCCACTCCAATTCATTTCTCAGACCTCCCATTCAACAGCTCCGACCATGGCCTCCCACCTAACGTCGAGAACACCGAGGCCTTGCCCCTCAGCCTCATCGCCGCCCTCTACCACTCCTCCACCTCCCTCGAAACCCCCTTCCGACGCCTAATCCAAGATATCTCCGCCGCAGACGGTGCCCCGCCCCTCTGCATCATCTCCGACGTCTTCATG…	1215	MGGAEEEEQQQQHIVMLPAMAQGHLIPFLALAKRIVHRYGFKVTIATTPLNVGYLKTAMANSSTPIHFSDLPFNSSDHGLPPNVENTEALPLSLIAALYHSSTSLETPFRRLIQDISAADGAPPLCIISDVFMGWADAVAKSSGTVNVTFTTGGAYGTAAYVSIWQHLPHRRTDKEVFNLPGFPDSRTFHITQLHQFLRNADGTDPWSKFFQRQIELSLNSTGWLCNTAEEIEPLGFHVLSKYTNRHVWCIGPLLPPNMLSPNSSGIIGRHTGREAGVSPEKCIQWLDLHEDSSVLYISFGSQNTISPPQMMALAMGLEDSNKAFIWAIRPPTGFDSRGEFRSEWLPDQFEERITRKKQGLISSIEREDVKRVIEEVIGGGDKGEEMRKKAAEIGEKIR…	405
Sb08g04810	ATGGAGAAAGAATCAGAAGCTAAAAAGGGGCATGTATTTGTGATCCCATTCCCAGCACATGGCCACATAAACCCAGCCTTAGCATTTGCAAAGTGCTTAGCTTCAAAGGGCCTACTTGTCACCTTTTTCATGACCATTAATGCAAAAAACACAGCAAAAAATTCCCATTCATGCAGCTCTCTCACCATACACCACATCTCCGATGGCTCTGAACATGTCAAGGAGCCTGAGACAGTCCCAGCCTACTTCAAGCGACTCGAGCACGTGCTTTCGGAAAACTTGGCTCACTTCATTGATCAACGTTTGAGCATGATTGGTGCTTCTTCTCCTAAGCTTCTTGTTTATGATTCTATAATGCCATGGGCGTTGGAGATAGCTCACACTCGAGGATTAATGGGA…	1380	MEKESEAKKGHVFVIPFPAHGHINPALAFAKCLASKGLLVTFFMTINAKNTAKNSHSCSSLTIHHISDGSEHVKEPETVPAYFKRLEHVLSENLAHFIDQRLSMIGASSPKLLVYDSIMPWALEIAHTRGLMGASFFTQSLAVSSIFYHLKKGSLRFPYDEDQCVISLPSLPALEIKDVPSFPHIPDLKHAQVVVDLLAHQFLNLDKVDWIFFNSFDKLESQILDWMAKRWAIKTVGPTFLVQEKGDKFWGDKKHTVLEPKQDADYREWLDSKETGSVVYVSFGTIASLGREETEELASGLLASNCYFLWVVRSSEVDKLPEDFTSLASEKGLIIDWCHQPQVLAHHALACFMSHCGWNSTLEALSHGVPLIAMSQWVDQKTNSKFIEDVWEVGVRVKP…	460
Sb08g10600	ATGGCAGGAAGTTTGAGCCCAAAGCCTCATGCAATCATGATTTCATTTCCTTACCAAGGTCACATAAATCCATATGTCAATCTGGCTACAAAACTTGCTTCAAATGGCTTCATTGTCACTTTTGTCCACCTTGAATTTGTCCACCACAAGTTGTCTCAATCCTATGGTAGTGTTGGCGAAGTCGATTTCTTTTCTAAAGCTCGAGAATCAGGTCTTGACATTCGTTACACAACTATCGGTGATGGTTTTCCACTGGATTACGATAGATATCTCAACATAGAAGAATATTGGGAAACCATGATGGAAGAATTTCCAGATCGTGTTGATAAATTTGTCGCAAAGATAATAGAATGTAATCCATATTCGACACCGTTCTTGGTCACTGATGTTTTTTTCACG…	1155	MAGSLSPKPHAIMISFPYQGHINPYVNLATKLASNGFIVTFVHLEFVHHKLSQSYGSVGEVDFFSKARESGLDIRYTTIGDGFPLDYDRYLNIEEYWETMMEEFPDRVDKFVAKIIECNPYSTPFLVTDVFFTWPAAIAKKYNLLNVSFWTQPALAFSLNYHMDLLQENGHFPCKDHVEEEITYIPGIKTISTKDLMPFLKERQVGGIIYKIVVNSFKEASKADFILHNNVHELESEILFALNKHQPNYAIGPTNFSKTIAPGTVSKSLLSESDCSKWLESKPPGSVLYVSFGSIVQTTKELIEEIANGLLLSEVNFIWVVRADAVSSVDLDDPLDGFKDRIGDRGLIEVVSGKFNQDMENVSATLKDALQNGVRYFDQFLGDS*	385
Sb09g00480	ATGAAGAATCACCATTTTCTCATCACAAGTTTCCCTGTTCAAGGCCATATAAACCCTACTCTTCAGCTGGCCAAAACTCTAGCCCACCTCGGCGCCACCGTCACCTTCGCCACCACCGTCCGCGGCCTCAAAGGCCTCCACCAATCTCTCCCAACCATCACCAACTTATCCTACGCCTCATTTTCCGACGGCCATGATGACACTTCCGGCAGCGGCGGTGGCGGTGGCTTCACCACCTACATGGCCGATCTCAGCCGTTGTGGCTCCCAAACCCTAACCAACATCCTCCACAAGCTCTCCGACGAGGGCCGGCCGGTGACCTGCCTCGTCTACAGCCTCCTCCTCCCTTGGGCTTCCACGGTGGCGCGTGACATGCACGTCCCGTCTGCTTTTCTCGCC…	1380	MKNHHFLITSFPVQGHINPTLQLAKTLAHLGATVTFATTVRGLKGLHQSLPTITNLSYASFSDGHDDTSGSGGGGGFTTYMADLSRCGSQTLTNILHKLSDEGRPVTCLVYSLLLPWASTVARDMHVPSAFLAIQCAAAFAIYHRFFSGHGGEGDSLVDVDIEGLPRFTLSDFPTFVVPNNPMYPMMSPMMQEHIQELEKLPKSMVFLNTFQELEQEAIKALEMNKMNVISIGPLIPSAFFNDESNDKSFGGDLFLSKKEEYMQWLESKPEKSVVYVAFGSLVVMSKEQKVEILHGLMETKRPFLWVIRSWDSEEEDVKKMVEKELENGDGMIVPWCSQLEVLSHKSIACFATHCGWNSTLESLICGVPIIGCPHYSDQTTNAKLVDEVWGNGIRARIN…	460
Sb09g05810	ATGGCTCATATTCTTGCAATCCCTTTGCCTCTACAAGGCCACATAAATCCCTTGATGCAGCTCTGCCATCGCCTCACCTCGAAAGGGATTCGTGTCACGATTGTCATTACCAGCTCCATCAGCACAAGGCTTGGAGACCAACCAGAGACGGGCAACGATCTGATAAGCATCGAAACAGTTGATGATACCCCCATTGATCATACAGGCGAGGACTTGGACGTATACGAGGCCTTCTTTCGGAGTTATAGAGCTGCCATTACGAGTGGCATTTCGGACATCATTGAGAAACTTGGCAACTCTTTGAAGGCCATTGTGTATGATTCTGTTAGTCCTTGGATCTTGGACATTGCACATGAGAAAGGACTAAAAGGGGCTGTCCTGTTTACTCAACCTGCCACT…	1359	MAHILAIPLPLQGHINPLMQLCHRLTSKGIRVTIVITSSISTRLGDQPETGNDLISIETVDDTPIDHTGEDLDVYEAFFRSYRAAITSGISDIIEKLGNSLKAIVYDSVSPWILDIAHEKGLKGAVLFTQPATVCAIFNHLHKGSLEIPPDGSSQLVSLPALPAMEVKDLPSLVYDMGSYPSILNALIEQFSTFEKADWRLFNTFDKLENEILIWMSEKYPIHTIGPAIPSAYTDRRLSGNYDYGLSFFKPNSGSCMKWLDEKEDRSVIYVSFGSLADISVQQMEEVAYGLIDSKCNFLWVVRDTEQSKLPQDLITSGLMEKGLIVNWCAQLEVLSHRAIGCFFTHGGWNSTLEALSLGVPLVVMPQWTDQTTNAKLIVDVWQVGLRVRANGDGIFMRE…	453
Sb09g05820	ATGGCTCATATCCTTGCAATCCCTTTTCCTCTACAAGGCCACATTAATCCCATGATGCAGCTCTGCAATCTCCTTGTATCGAAAGGGATTCGTGTGACGATTCTCACCACCATTTCCATCAGCGAAAGACTCGAGAATCAAGCACAAGCAGGCAACGATTTGATGAACATAGAAATAGTTCCTGATTCCGCCATTGATGATGGAATCGTAAACTTGGATGCACAAGAAATGTTTATACGGAGATTCAGAGCGGACATAGCAAGTGGCTTGTCGGACATCATTGAGAAACATAGAAACTCTAGCTGCCCATTGAAGGCCATTGTCTATGGTTCAGTCAGCCCATGGATCTTGGACATTGCTCATGAGAAAGGACTAAAAGGGGCTGCACTGTTTACTCAA…	1362	MAHILAIPFPLQGHINPMMQLCNLLVSKGIRVTILTTISISERLENQAQAGNDLMNIEIVPDSAIDDGIVNLDAQEMFIRRFRADIASGLSDIIEKHRNSSCPLKAIVYGSVSPWILDIAHEKGLKGAALFTQSTTVSAVYYHLNKGSLEIPPDDGSQVSLPGMPVMGPKDLPSLVYDKDSYPAILRAVVEQFSTFEKADWRLFNTFDKLENEILKWMANKYSIQSIGPTVPSMYTDKRISGNYDYGLSFFKPKSESCMKWLDEKEDRSVIYVSFGSLANLSETQMVEIAWGLIDSKFSFIWVVRDTEQSKLPRDFTSKLMEKGLIVNWCTQLEVLSHRAVGCFFTHGGWNSTLEALSLGVSMVVMPQWTDQTTNAKLIADVWKIGVRVKADQDGIVTR…	454
Sb09g05840	ATGGTAGCAAGCAGCAAGGCTGATGTCTTTGTTCTTCCATTCCCAGTGCAAAGCCACATTAATCCAATGCTAGAATTCTCCAAATGCTTAGCCTCAAATGAAAATCTGAAAGTCACTTTTATCATGACCACTAAGCTAAGCAAATCCATGCCCAAAACCCCTCCTCTCAACACCTCAAACATCACTATTGAATCCATTTCGGATGGGTCGGAGGAAGTTGAAGAACCCCAAAGCACTGCAGACTTATTCAGAAGGCTCAAAGAAGCAGTCTGCAAGAGTGTGAGGGAGCTCATTGGGCAAGAAACGCGAAAGGGGCTACTCGTCTACGACTCGGTGTTCCCATGGATGTTGGAAATGGCCCATCAACATGGCATGCTTGGAGCCTCATTCTTCACACAA…	1353	MVASSKADVFVLPFPVQSHINPMLEFSKCLASNENLKVTFIMTTKLSKSMPKTPPLNTSNITIESISDGSEEVEEPQSTADLFRRLKEAVCKSVRELIGQETRKGLLVYDSVFPWMLEMAHQHGMLGASFFTQSCGVSAIYYHIKQGLLGFPFEDDLKVVELPLLPSLGIADLPLLEKVMDSEHTMLKVLAHQFSNLDTADFVLFNSFHMLENEVLNWMRSCWMTKTIGPTNLLLQKDNNKESHTINLFEPNQEACKKWLDSSETKSVVYVSLGSLVSLEQAQMEELAWGLLNSKCCFLWVVRASEEHKLPPNFTSLAKERGLIVNWCSQTEVLAHPSVSCFLTHGGWNSTLEGLSYGVPLIVMPHWVDQTTNGKFVEDVWRVGVRVRADVNGTVSRDE…	451
Sb09g05850	ATGGATAGAGAGAGAAAGGTGTACAAAGGACACATCTTGGCAGTTCCTTATTATCCAAGACAAGGCCATGTCAACCCTATGCTCCAATTCTGCAAACGTTTAGCTTTCAAAGGCTCTAAAGCCACCTTCACCATCACCAAATTCATCTCCAAATCCTTCGACCCGAAATCCGAAACCGTCGGCATCGAAGCGATCTCCGATGGCTTCGACGACGGCGGTTTCGGCCAAGCAAAGGACGTAGCAGATTACCTATCACAGATGGAACAAGCTGGGTCCAAAACCCTAGAAGAGCTCATAAAAACCCACCAAAAATCTGATCACCCCATTGATTGCATAGTCTATGATGCATTCTTGCCATGGGTTTTGGAAGTTGCCAAGAAATTTGGCATTAAAGGTGCT…	1386	MDRERKVYKGHILAVPYYPRQGHVNPMLQFCKRLAFKGSKATFTITKFISKSFDPKSETVGIEAISDGFDDGGFGQAKDVADYLSQMEQAGSKTLEELIKTHQKSDHPIDCIVYDAFLPWVLEVAKKFGIKGAAFFTQACAVNYVYYYAHHGVLKLPVEAAATPVVLPGLPPLDLPDMPSFIYVHGSYPAYFEMVLSQFKNVDKADFVLVNTFYKLEKEAVDSMTKVCPLLTIGPTIPSSYLDNQIENDYKYDINLFHSEPSTTIIKWLDNKAARSVVYIAFGSMDNLPKSQMEEIAWGLKNTNYDFLWVVRDSDKEKKIPKELVHGSRDKTLFVHWSPQLEVLSNKAVGCFFSHGGWNSTTEALSLGMPMVVLPQWTDQTTDAKFVQDVWNVGVRVRV…	462
Sb09g09080	ATGGCAATGGCAATGGCAAAAGAAGAACCTGAGTTTAGGATTCTCATGTTTCCATGGTTAGCTCATGGACATATATTCCCCTTTCTTGAACTGTCCAAAAGACTCTCTGCAAGAAACTTCACCATATACTTATGTTCTTCTGCTGTCAATCTTGATTCGATCAAATCGAGCATCGAAAAAGAGTTTTCATCAATCAAGCTAGTTGAGCTTCAAATCCCATCATCTCCTCAGCTCCCTCCAAATCTCCATACAACCAAGAATCTGCCATCGGATAGGATCCCGATTCTCTTACAGGCCTTTCAAGAATCAAGCTCAAGCTTCTCAGACATCATGGATTCTGTCAAACCTGATCTTCTGATATATGATCTGTTCCAACCATGGGCTCCAAAGATAGCTCTC…	1371	MAMAMAKEEPEFRILMFPWLAHGHIFPFLELSKRLSARNFTIYLCSSAVNLDSIKSSIEKEFSSIKLVELQIPSSPQLPPNLHTTKNLPSDRIPILLQAFQESSSSFSDIMDSVKPDLLIYDLFQPWAPKIALSKGVPCVYFGTSGATPFAYYHHLYTYGSGSTFPSKAFNLPDDEFTRIRNRIAPYLKDADDDFAFGILARSTDMVLIKSCKNVEDKYVDHLSFLCKKKIVCTGPLIAEADHNESLEMIEWLNGKNHGSTIYISFGSEFFLSKDQIAEIAKGLQRCDVNFLWVIRFPIEETISSSLDRVFPHEFIETHVKERGLLVSRMAPQTKILGHPSIAGFVSHCGWSSITEAMYFGVPVIAMPMKSEQPINAKLAVEAGVGVEVEKDGNGVYVG…	457
Sb09g09090	ATGGAGTCAAAGAAAAGCAGTTTGAGCATCCTAATGTTCCCATGGTTAGCACATGGACATGTATACCCTTATCTAGAACTAGCCAAGAATCTGTCCAAGAAAAACTTCAACATATTCGTCTGTTCCACACCTATCAATCTTGCTTCAATCAAACAAGATCTTGAAACAACCTCCCATGGCTTCTCAATCCATCTACTCGAGCTTCAATTACCATCATCACCGGAGCTTCCTTCTCACTACCACACAACCAAAAATGTCCCACCAAATCTCATGCCTAAACTCCATGAAGCCTTTCACATGTCAAGATCCAGCTTCTCCACCATCATTACCTCCTTAAACCCTGACATGTTGATCTATGACGTATTCCAACCATGGTCGGCCACAATCGCCACGTCACTA…	1362	MESKKSSLSILMFPWLAHGHVYPYLELAKNLSKKNFNIFVCSTPINLASIKQDLETTSHGFSIHLLELQLPSSPELPSHYHTTKNVPPNLMPKLHEAFHMSRSSFSTIITSLNPDMLIYDVFQPWSATIATSLGIPAIHFATTGAAAYSFYYHFYTRRKSSPFPYDAMYLLDHERKALRALARLNLNDKNNQDESFSHFSLSCDIILMKTSRCIEGKYIDHLSDTCEKKVVPVGPLVAPAKTEQNDLEIIQWLSQKSQFSTVFISFGSENYLSKKQMEEIAKGLEICEVNFIWAVRFPLGEKVSIEEAMPKGFLGSVRDRGLIVEGWAPQTKILAHPSIGAFISHCGMSSTIESIYFGVPVIGIPIKLDQPLNARLMVEAGVSVEVMRDDDGHFTSKEV…	454
Sb09g13460	ATGGAAGACACCATTGTTCTGTATGCTTCGCCGGAGCACTTGAACAGCATGTTAGTGCTGGCCAAATTCATCAGCAAACACCACCCCTCAGTCCCCATAATAATTCTTAGCACCGCCTCCGAATCCGCCGCCACCTCCATCGCCACCGTCCCTTCCGTCACCTACCGCCGCCTTCCCGACCCCACTCTCCCTCCAAACATGACAAAAGACCCAGTCGAGCTCTTCTTCGAGCTCCCTCGTCTCAACAACCCTAATCTTCGCGACTGTCTTGCAGAAATCTCTGAGAAAACAAGAATCGGAGCCTTTGTCATGGATTATTTCTGCAATGCAGCATTTGAAGTGTGTATGAGCCTCAACATAGCCACCTACTACTACGTGAGCAGCGGGGCGTTTGGGCTC…	1362	MEDTIVLYASPEHLNSMLVLAKFISKHHPSVPIIILSTASESAATSIATVPSVTYRRLPDPTLPPNMTKDPVELFFELPRLNNPNLRDCLAEISEKTRIGAFVMDYFCNAAFEVCMSLNIATYYYVSSGAFGLCIILHFPTIDGTIGPDIGDFNDFLEFPGCPPLHSSDIPMGMHFRQSNTYKHFKSAGINMARSAGIVVNSFDALEKRAKEALDKGLSIPNAPTPPVYFIGPLVAEPDAKNSGEEHECLRWLEKQPSRSVVFLCFGRRGLFSGEQLKAMAVGLENSGHRFLWSVRSPPEKQDATAAELDELLPEGFLERTRDRGFVVKSWAPQTAVLSHGGVAGFVTHCGRSSILEAVSFGVPMIAWPLYAEQRVNRVFMVKEMGVALPLEEAADGFV…	454
Sb01g51711	ATGGAAGAAGACACCATTGTAATTTACAGTGCGCCTGGCCACATGAATACCATGTCACTGCTGGCCAAGTTTATCAGCAAGCACCACCCTAAAATCCCCATCGTGATCCTCTGCACCGCTGATGCCGACTCCGCTGCCGCCGTTTCCGGCGTCCCTTCCATCACCTACCGCCGCCTTCCCACCCCTGCTCTGCCTCCCGACATCACGGACAACTGCGTGGAGCTCATGTTCGAGATCCCTCGTCTCAACAACGCTAATCTTCGCGAAGCCCTGCATGAAATCTCCCAGAAAGCAAGAATCAGAGCCTTTATAATCGATTTCTTCTGCAACTCCGGATTTGAAGTTTCCGAGAGCATGGAGATACCCACTTATCACTACTTCAGCGCCGGCACAGCCGTG…	1359	MEEDTIVIYSAPGHMNTMSLLAKFISKHHPKIPIVILCTADADSAAAVSGVPSITYRRLPTPALPPDITDNCVELMFEIPRLNNANLREALHEISQKARIRAFIIDFFCNSGFEVSESMEIPTYHYFSAGTAVAIYSLCYAEIHETITVDLGEFKDFIEFPGLPLIYSLDFPRDALLRQSIFNKHIVCLSKYMRKSRGFIVNAFDALDYRAKEAISNGLCLPNEPTPPVYFMGPLVGDVEGGAKHECLSWLDKQPSKSVVFLCFGRRGVFSAEQIKETAIGLEKSGHRFLWAVRSPMDGGEADLDAALPEGFMERTKERGLVVKSWAPQREVLSHDSVGGFVTHCGRSSIFEGLWFGVPMIGWPMDAEQRMNRTVVVEDMRVVLPLEEAADEFVTAAEL…	453
Sb01g50791	ATGATTTTTATAGTGCAGGAATGGGATAGCATTGCGAATCCATCAGAAAATAAAACACATTTAGAAAGATCAATGGAAGACATCATTGCAATTTATTGTGTGCCGAGTCACTTGAACACCGTTTCGGTGCTGGCCAAGTTCATTAGCAAAAACCAACCTTCAGTCCCCATCGTAATCCTATGCGCCGCCACCAAGTCCGACGTGGCCTCCATCGCCGCCGTCCCTTCCGTCACCTACCACCTCCTTCCGGCTCCTCCTCTTCCTCCCAACTTCACCAAAAACCCCGTGGAACTCTTCTTCGAGATCCCTCGTCTGAACAACCCTAAACTTCGCGATTCCCTGCTAGAAATCTCCGAGAAATCAAGAATCAGAGCCTTGGTACTGGATGTCTTCTGCAAC…	1422	MEDIIAIYCVPSHLNTVSVLAKFISKHQPSVPIVILCAATKSDVASIAAVPSVTYHLLPAPPLPPNFTKNPVELFFEIPRLNNPKLHDSLLEISEKSRIRTLVLDVFCNSAFEVCESLKIPTYYYFSAGSAMVVLFMYFATLDDTMRVDLGELNDYVEMPGLPPIYSLDFPKDVYSRGSLVYKHVLEVSKNLQKSRGVMVNAFDALEMRAKEAISNGLCLPNGATPPVYYIGPLVEDVKAEEEHECLSWLDKQPSKSVVFLCFGRRGMFSAEQLKETAVGLEKSGHRFLWSLRTPPGTDEAAELLPEGFVERTKDRGFVIKSWAPQKEVLSHDSVGGFVTHCGRSSVSEALWFGVPMIGWPVYAEQRMNRVVMVEEMRVALPLEEVAPGGGSVAAAR*	398
Sb01g56821	ATGGCGGACACCATGGTTCTCTACTCCACGCCGGAGCACTTGAACTCCATGTTGGTGCTGGCCAGGTTCATCGGCAAACACCACCCCTCTGTCCCTGTCATCATCCTCAGCTACGCAGCCGAGTGCGCCGTCGCCGCCGGGCCCTCCGTCACCTATCACCGCCTCCCCATCCCCACTCTTCCGGCAGACCTGACAAAGGACCACCTCGAACTCTACTTCGAAATCCCTCGTGTCATGAACCCTAGCCTCCACCATGCCCTGCAAGAAATCTCCCGGAAAGCGACGATCAAAGCCTTCGTCATCGACTTCTTCTGCAACGCAGCGTTTGAGGTCTCCACCGGCCTTGGTATACCCACATACTTCTACGTCAGCACCGGCGGGTTTGGCCTCAGCGCCTTT…	1350	MADTMVLYSTPEHLNSMLVLARFIGKHHPSVPVIILSYAAECAVAAGPSVTYHRLPIPTLPADLTKDHLELYFEIPRVMNPSLHHALQEISRKATIKAFVIDFFCNAAFEVSTGLGIPTYFYVSTGGFGLSAFLYFPTLDETIARDIGELDDFLEIPGCPLVHSSDFPKGMHFRQSNIYKHFLSTGKNLRRAAGIVANTFDALEYRSKEALANGLCVPGGPTPPVYLVGPLVAGGGSKTGGEECLKWLDKQPSKSVIFLCFGRRGLFSGEQLKEMAVGLENSGHRFLWSVRNPPGKQSKERDLDDLLPEGFLERTKDRGFVVTSWAPQTAVLSHESVAGFVTHCGRSSFLEAVSFGVPMIAWPLYAEQRMNRAFMVEEMQLALPVEAAAEGLVAAAELE…	450

## Sheet: Tabl S3
Table S3.The list of enzyme names, gene locus, and their subfamilies of predicted 7-O glycosyltransferases in S. baicalensis
Enzyme names	Gene locus	Subfamily
SbUBGT
SbUGT1	Sb06g31800	UGT73B
SbUGT2	Sb06g31810	UGT73B
SbUGT3	Sb06g31820	UGT73B
SbUGT4	Sb01g11070	UGT73C
SbUGT5	Sb01g11080	UGT73C
SbUGT6	Sb03g36110	UGT73D
SbUGT7	Sb03g36130	UGT73D
SbUGT8	Sb03g36140	UGT73D
SbUGT9	Sb03g36150	UGT73D
SbUGT10	Sb03g36160	UGT73D
SbUBGAT
SbUGAT1.1	Sb01g50771.p1	UGT88D
SbUGAT1.2	Sb01g50771.p2	UGT88D
SbUGAT2	Sb01g50791	UGT88D
SbUGAT3	Sb01g51711	UGT88D
SbUGAT4	Sb01g56811	UGT88D
SbUGAT5	Sb01g56821	UGT88D
SbUGAT6	Sb09g13460	UGT88D

## Sheet: Table S4
Table S4. Primers used for the cloning of SbUGT and SbUGAT genes
Gene names	Forward (5′-3′)	Reverse (5′-3′)
SbUGT2	GGGGACAAGTTTGTACAAAAAAGCAGGCTTCATGGGACAACTCCACATAGTCC	GGGGACCACTTTGTACAAGAAAGCTGGGTTTTAGTTTAAGCCCTGTTTCATAGG
SbUGT3	GGGGACAAGTTTGTACAAAAAAGCAGGCTTCATGGAAGAGCTACATATTGTCCTTC	GGGGACCACTTTGTACAAGAAAGCTGGGTTTTATGCCCTGTTTCTTAGGAGTG
SbUGT4	GGGGACAAGTTTGTACAAAAAAGCAGGCTTCATGGCTTCCCAAGTTGATGA	GGGGACCACTTTGTACAAGAAAGCTGGGTTTCAAGAAATAGTAAGTTGTTGCAC
SbUGT5	GGGGACAAGTTTGTACAAAAAAGCAGGCTTCATGGATCAACTCCACTTTCTTATG	GGGGACCACTTTGTACAAGAAAGCTGGGTTTTAATTTGCTTCCATGAGATGTTG
SbUGT6	GGGGACAAGTTTGTACAAAAAAGCAGGCTTCATGGCGTCCCATTCAAACCT	GGGGACCACTTTGTACAAGAAAGCTGGGTTCTATTTCAAGGTGTGTTTCAAAA
SbUGT7	GGGGACAAGTTTGTACAAAAAAGCAGGCTTCATGGCCACTCAACCTTGCC	GGGGACCACTTTGTACAAGAAAGCTGGGTTTCAAGAAATGCAAGGTGATGAT
SbUGT8	GGGGACAAGTTTGTACAAAAAAGCAGGCTTCATGGCAATCCATGGAGAAATAC	GGGGACCACTTTGTACAAGAAAGCTGGGTTTTAGACCCCATTATTGGCCT
SbUGT9	GGGGACAAGTTTGTACAAAAAAGCAGGCTTCATGGCAGTCCATGGAGAAATAC	GGGGACCACTTTGTACAAGAAAGCTGGGTTTCAATTATTCTGAACCATAATTTCA
SbUGAT1	GGGGACAAGTTTGTACAAAAAAGCAGGCTTCATGGAAAAATCAATGGAAGGCA	GGGGACCACTTTGTACAAGAAAGCTGGGTTTCAATGGTGGGCAGTAAAGAGA
SbUGAT2	GGGGACAAGTTTGTACAAAAAAGCAGGCTTCATGATTTTTATAGTGCAGGAATGGG	GGGGACCACTTTGTACAAGAAAGCTGGGTTTTAATCAAGGACGGTGGAGTGAA
SbUGAT3	GGGGACAAGTTTGTACAAAAAAGCAGGCTTCATGGAAGAAGACACCATTGTAATT	GGGGACCACTTTGTACAAGAAAGCTGGGTTTCAATCAAGGGTGGCGGAGA
SbUGAT4	GGGGACAAGTTTGTACAAAAAAGCAGGCTTCATGGAAGACACACTTGTGATCTACA	GGGGACCACTTTGTACAAGAAAGCTGGGTTTTAATCCCGAGTGGCGAGAAG
SbUGAT5	GGGGACAAGTTTGTACAAAAAAGCAGGCTTCATGGCGGACACCATGGTTC	GGGGACCACTTTGTACAAGAAAGCTGGGTTTTAAACCCGAGTCACCGCC
SbUGAT6	GGGGACAAGTTTGTACAAAAAAGCAGGCTTCATGGAAGACACCATTGTTCTGTATG	GGGGACCACTTTGTACAAGAAAGCTGGGTTTTAATCCCGAGTGGCGAGAAG
